# Supplementary material for: Integrative analysis of transcriptomic data for identification of T-cell activation-related mRNA signatures indicative of preterm birth
Source: Sci Rep. 2021 Jan 27;11:2392. doi: 10.1038/s41598-021-81834-z (PMC7841165; doi:10.1038/s41598-021-81834-z)
Supplement: Supplementary file 2 — Supplementary Table S3. [file 41598_2021_81834_MOESM2_ESM.xlsx]

## Sheet: Table S2
Table S3. DEGs between the PTB and FTB.
Annotations				Combined P-value	t-test P-value	log2-fold-change	up- or down-regulation
ENSG ID	Entrez ID	Gene Symbol	Gene Description	PTB/FTB	PTB/FTB	PTB/FTB
ENSG00000011021	1185	CLCN6	chloride voltage-gated channel 6	0.0219125	0.0111197	0.689406	up
ENSG00000011295	54902	TTC19	tetratricopeptide repeat domain 19	0.0366113	0.0278906	0.694023	up
ENSG00000011566	8491	MAP4K3	mitogen-activated protein kinase kinase kinase kinase 3	0.00488617	0.00110807	0.765598	up
ENSG00000023445	330	BIRC3	baculoviral IAP repeat containing 3	0.00396874	0.00644514	1.19301	up
ENSG00000026751	57823	SLAMF7	SLAM family member 7	0.0116626	0.0261799	1.13365	up
ENSG00000028277	5452	POU2F2	POU class 2 homeobox 2	0.0286923	0.0213784	0.724479	up
ENSG00000047365	116984	ARAP2	ArfGAP with RhoGAP domain, ankyrin repeat and PH domain 2	0.0496712	0.0279988	0.591496	up
ENSG00000052795	57600	FNIP2	folliculin interacting protein 2	0.035732	0.0492448	0.836121	up
ENSG00000056558	7185	TRAF1	TNF receptor associated factor 1	0.0270063	0.029221	0.815388	up
ENSG00000060558	2769	GNA15	G protein subunit alpha 15	0.0140732	0.0206069	0.983529	up
ENSG00000061676	10787	NCKAP1	NCK associated protein 1	0.0185388	0.034079	1.00522	up
ENSG00000067167	23471	TRAM1	translocation associated membrane protein 1	0.0248974	0.0125423	0.671188	up
ENSG00000067225	5315	PKM	pyruvate kinase, muscle	0.00436914	0.0190676	1.48654	up
ENSG00000069956	5597	MAPK6	mitogen-activated protein kinase 6	0.0239642	0.0346986	0.904527	up
ENSG00000072274	7037	TFRC	transferrin receptor	0.0145402	0.0172954	0.925475	up
ENSG00000074416	11343	MGLL	monoglyceride lipase	0.00725479	0.0294884	1.39659	up
ENSG00000074800	2023	ENO1	enolase 1	0.0200231	0.0211628	0.852932	up
ENSG00000074842	56005	MYDGF	myeloid derived growth factor	0.0368283	0.0174028	0.603914	up
ENSG00000077097	7155	TOP2B	topoisomerase (DNA) II beta	0.0341647	0.0145751	0.597463	up
ENSG00000083799	1540	CYLD	CYLD lysine 63 deubiquitinase	0.0230494	0.00677361	0.594016	up
ENSG00000085721	54700	RRN3	RRN3 homolog, RNA polymerase I transcription factor	0.0496701	0.0387048	0.654983	up
ENSG00000086848	79796	ALG9	ALG9, alpha-1,2-mannosyltransferase	0.019586	0.00608781	0.626357	up
ENSG00000089094	84678	KDM2B	lysine demethylase 2B	0.0299927	0.0119851	0.605274	up
ENSG00000090376	11213	IRAK3	interleukin 1 receptor associated kinase 3	0.00619112	0.00435504	0.930583	up
ENSG00000090905	27327	TNRC6A	trinucleotide repeat containing 6A	0.0198358	0.00630636	0.628386	up
ENSG00000090924	64857	PLEKHG2	pleckstrin homology and RhoGEF domain containing G2	0.0198877	0.00800942	0.664926	up
ENSG00000092978	55105	GPATCH2	G-patch domain containing 2	0.0372419	0.0288798	0.695175	up
ENSG00000095564	9044	BTAF1	B-TFIID TATA-box binding protein associated factor 1	0.00533604	0.00165935	0.80268	up
ENSG00000099250	8829	NRP1	neuropilin 1	0.00439922	0.012005	1.33135	up
ENSG00000100077	157	GRK3	G protein-coupled receptor kinase 3	0.0349034	0.0453282	0.823737	up
ENSG00000100219	7494	XBP1	X-box binding protein 1	0.0331249	0.028511	0.734576	up
ENSG00000100220	51493	RTCB	RNA 2',3'-cyclic phosphate and 5'-OH ligase	0.0366221	0.0179451	0.611907	up
ENSG00000100401	5905	RANGAP1	Ran GTPase activating protein 1	0.0460967	0.0288145	0.622794	up
ENSG00000100523	80821	DDHD1	DDHD domain containing 1	0.0130578	0.0214387	1.02196	up
ENSG00000101017	958	CD40	CD40 molecule	0.00343739	0.00273728	1.0393	up
ENSG00000101557	9097	USP14	ubiquitin specific peptidase 14	0.0327182	0.0212502	0.678391	up
ENSG00000102312	64840	PORCN	porcupine homolog (Drosophila)	0.00585548	0.000753708	0.661031	up
ENSG00000102409	56271	BEX4	brain expressed X-linked 4	0.0168238	0.00827296	0.721195	up
ENSG00000102760	28984	RGCC	regulator of cell cycle	0.024389	0.0365795	0.912219	up
ENSG00000103168	9013	TAF1C	TATA-box binding protein associated factor, RNA polymerase I subunit C	0.019365	0.00841513	0.680188	up
ENSG00000103249	1186	CLCN7	chloride voltage-gated channel 7	0.0046432	0.00147813	0.825585	up
ENSG00000103365	23062	GGA2	golgi associated, gamma adaptin ear containing, ARF binding protein 2	0.027135	0.0184035	0.713615	up
ENSG00000104093	23312	DMXL2	Dmx like 2	0.00851939	0.00442888	0.828023	up
ENSG00000104312	8767	RIPK2	receptor interacting serine/threonine kinase 2	0.0142214	0.0399245	1.17805	up
ENSG00000104549	6713	SQLE	squalene epoxidase	0.00920814	0.0165829	1.10166	up
ENSG00000104783	3783	KCNN4	potassium calcium-activated channel subfamily N member 4	0.0124868	0.0304157	1.14844	up
ENSG00000104885	84444	DOT1L	DOT1 like histone lysine methyltransferase	0.00625205	0.0222908	1.3717	up
ENSG00000105499	8605	PLA2G4C	phospholipase A2 group IVC	0.00940518	0.0128186	1.01959	up
ENSG00000105849	221830	TWISTNB	TWIST neighbor	0.0304622	0.0294591	0.773474	up
ENSG00000106089	6804	STX1A	syntaxin 1A	0.00334184	0.0223137	1.6854	up
ENSG00000106299	8976	WASL	Wiskott-Aldrich syndrome like	0.0448766	0.0468008	0.733724	up
ENSG00000106399	6119	RPA3	replication protein A3	0.00931615	0.00693488	0.883955	up
ENSG00000106991	2022	ENG	endoglin	0.000506876	0.000196066	1.17132	up
ENSG00000107443	54619	CCNJ	cyclin J	0.0418876	0.0309105	0.66852	up
ENSG00000107937	23560	GTPBP4	GTP binding protein 4	0.0233773	0.0158716	0.736048	up
ENSG00000108950	54757	FAM20A	FAM20A, golgi associated secretory pathway pseudokinase	0.00721529	0.0490114	1.61131	up
ENSG00000109113	83871	RAB34	RAB34, member RAS oncogene family	0.00812388	0.00429053	0.837537	up
ENSG00000109920	23360	FNBP4	formin binding protein 4	0.0223467	0.0245167	0.845883	up
ENSG00000110324	3587	IL10RA	interleukin 10 receptor subunit alpha	0.0192802	0.00668322	0.645686	up
ENSG00000110848	969	CD69	CD69 molecule	0.0211224	0.0429614	1.01627	up
ENSG00000110911	4891	SLC11A2	solute carrier family 11 member 2	0.0130486	0.0177635	0.976528	up
ENSG00000111676	1822	ATN1	atrophin 1	0.0306564	0.0442383	0.87004	up
ENSG00000112081	6428	SRSF3	serine and arginine rich splicing factor 3	0.0278906	0.0102175	0.601782	up
ENSG00000112182	60468	BACH2	BTB domain and CNC homolog 2	0.0149071	0.0442918	1.19225	up
ENSG00000112200	26036	ZNF451	zinc finger protein 451	0.0142125	0.00989072	0.811623	up
ENSG00000113070	1839	HBEGF	heparin binding EGF like growth factor	0.00955075	0.0395663	1.37271	up
ENSG00000113407	6897	TARS	threonyl-tRNA synthetase	0.0314938	0.016195	0.642254	up
ENSG00000113924	3081	HGD	homogentisate 1,2-dioxygenase	0.0355899	0.0346646	0.750961	up
ENSG00000114446	55081	IFT57	intraflagellar transport 57	0.0341959	0.034957	0.769805	up
ENSG00000115042	51011	FAHD2A	fumarylacetoacetate hydrolase domain containing 2A	0.0376414	0.0259957	0.670545	up
ENSG00000115875	6432	SRSF7	serine and arginine rich splicing factor 7	0.0379748	0.0231676	0.646684	up
ENSG00000115919	8942	KYNU	kynureninase	0.00803151	0.0409069	1.47433	up
ENSG00000116560	6421	SFPQ	splicing factor proline and glutamine rich	0.0116614	0.0173484	1.01172	up
ENSG00000117523	23215	PRRC2C	proline rich coiled-coil 2C	0.00921776	0.00409999	0.788543	up
ENSG00000118058	4297	KMT2A	lysine methyltransferase 2A	0.0221735	0.0404813	0.981175	up
ENSG00000119138	687	KLF9	Kruppel like factor 9	0.025179	0.0343472	0.881469	up
ENSG00000120254	25902	MTHFD1L	methylenetetrahydrofolate dehydrogenase (NADP+ dependent) 1-like	0.0279508	0.0181985	0.70132	up
ENSG00000120686	51569	UFM1	ubiquitin fold modifier 1	0.0195213	0.00677234	0.644033	up
ENSG00000122068	84248	FYTTD1	forty-two-three domain containing 1	0.0282377	0.00940904	0.585608	up
ENSG00000122482	84146	ZNF644	zinc finger protein 644	0.0198237	0.0266039	0.912303	up
ENSG00000123358	3164	NR4A1	nuclear receptor subfamily 4 group A member 1	0.00390683	0.00733338	1.23553	up
ENSG00000124177	84181	CHD6	chromodomain helicase DNA binding protein 6	0.0105203	0.0131407	0.984975	up
ENSG00000124193	6431	SRSF6	serine and arginine rich splicing factor 6	0.0109657	0.00629618	0.81056	up
ENSG00000124198	10564	ARFGEF2	ADP ribosylation factor guanine nucleotide exchange factor 2	0.0152465	0.00557557	0.684418	up
ENSG00000124762	1026	CDKN1A	cyclin dependent kinase inhibitor 1A	0.00200628	0.00319689	1.29352	up
ENSG00000124784	83732	RIOK1	RIO kinase 1	0.0184409	0.0128546	0.776314	up
ENSG00000124882	2069	EREG	epiregulin	0.00257124	0.03157	1.97767	up
ENSG00000125740	2354	FOSB	FosB proto-oncogene, AP-1 transcription factor subunit	0.00280928	0.026255	1.8514	up
ENSG00000126003	5326	PLAGL2	PLAG1 like zinc finger 2	0.0156948	0.0218826	0.95518	up
ENSG00000126353	1236	CCR7	C-C motif chemokine receptor 7	0.00745028	0.00451885	0.875341	up
ENSG00000127314	5908	RAP1B	RAP1B, member of RAS oncogene family	0.0243512	0.0358975	0.9077	up
ENSG00000127481	23352	UBR4	ubiquitin protein ligase E3 component n-recognin 4	0.0204345	0.0070397	0.636643	up
ENSG00000127666	148022	TICAM1	toll like receptor adaptor molecule 1	0.0125458	0.0434736	1.27163	up
ENSG00000127838	25953	PNKD	paroxysmal nonkinesigenic dyskinesia	0.00965157	0.00675961	0.868007	up
ENSG00000128908	54617	INO80	INO80 complex subunit	0.0331518	0.0147045	0.608698	up
ENSG00000129351	3609	ILF3	interleukin enhancer binding factor 3	0.00909503	0.0117457	1.01084	up
ENSG00000129473	599	BCL2L2	BCL2 like 2	0.0040186	0.0012061	0.835696	up
ENSG00000130202	5819	NECTIN2	nectin cell adhesion molecule 2	0.0100776	0.0122978	0.985567	up
ENSG00000130340	51429	SNX9	sorting nexin 9	0.0277571	0.0269166	0.786362	up
ENSG00000130558	10439	OLFM1	olfactomedin 1	0.00835373	0.0168379	1.14688	up
ENSG00000131149	23199	GSE1	Gse1 coiled-coil protein	0.014382	0.00425955	0.660518	up
ENSG00000131979	2643	GCH1	GTP cyclohydrolase 1	0.00512158	0.00564517	1.05621	up
ENSG00000131981	3958	LGALS3	galectin 3	0.0123336	0.0100384	0.863689	up
ENSG00000132128	10489	LRRC41	leucine rich repeat containing 41	0.00494902	0.00033484	0.602462	up
ENSG00000132294	23167	EFR3A	EFR3 homolog A	0.00506586	0.000758801	0.69905	up
ENSG00000132507	1984	EIF5A	eukaryotic translation initiation factor 5A	0.00484126	0.00458251	1.0285	up
ENSG00000132535	1742	DLG4	discs large MAGUK scaffold protein 4	0.0101284	0.0120674	0.979424	up
ENSG00000133142	79921	TCEAL4	transcription elongation factor A like 4	0.0433555	0.0442659	0.733752	up
ENSG00000134108	55207	ARL8B	ADP ribosylation factor like GTPase 8B	0.0338522	0.0152617	0.608364	up
ENSG00000134352	3572	IL6ST	interleukin 6 signal transducer	0.021492	0.0248185	0.863244	up
ENSG00000134460	3559	IL2RA	interleukin 2 receptor subunit alpha	0.00793599	0.0138282	1.11339	up
ENSG00000134684	8565	YARS	tyrosyl-tRNA synthetase	0.0205282	0.00743183	0.643868	up
ENSG00000134802	29015	SLC43A3	solute carrier family 43 member 3	0.021649	0.0397101	0.986112	up
ENSG00000134970	51014	TMED7	transmembrane p24 trafficking protein 7	0.0173403	0.00573344	0.652222	up
ENSG00000135094	10993	SDS	serine dehydratase	0.0202127	0.0390396	1.0078	up
ENSG00000135124	5025	P2RX4	purinergic receptor P2X 4	0.0207657	0.0146247	0.759742	up
ENSG00000135898	9290	GPR55	G protein-coupled receptor 55	0.0321965	0.0152537	0.625082	up
ENSG00000136068	2317	FLNB	filamin B	0.00460216	0.00344304	0.98749	up
ENSG00000136231	10643	IGF2BP3	insulin like growth factor 2 mRNA binding protein 3	0.00816056	0.0149265	1.12274	up
ENSG00000136826	9314	KLF4	Kruppel like factor 4	0.0474472	0.0429151	0.692597	up
ENSG00000136830	64855	FAM129B	family with sequence similarity 129 member B	0.0187915	0.0210495	0.874622	up
ENSG00000137166	116113	FOXP4	forkhead box P4	0.0263358	0.0135765	0.667548	up
ENSG00000137309	3159	HMGA1	high mobility group AT-hook 1	0.0160362	0.0113956	0.798772	up
ENSG00000138670	153020	RASGEF1B	RasGEF domain family member 1B	0.0223518	0.0441114	1.0008	up
ENSG00000139514	6541	SLC7A1	solute carrier family 7 member 1	0.0336794	0.0165133	0.62437	up
ENSG00000140009	2100	ESR2	estrogen receptor 2	0.0198856	0.0173926	0.811248	up
ENSG00000140105	7453	WARS	tryptophanyl-tRNA synthetase	0.0119812	0.0338736	1.20278	up
ENSG00000140391	10099	TSPAN3	tetraspanin 3	0.0137902	0.00362298	0.648261	up
ENSG00000141503	50488	MINK1	misshapen like kinase 1	0.0173807	0.0120971	0.783433	up
ENSG00000141959	5211	PFKL	phosphofructokinase, liver type	0.0297272	0.0248605	0.744456	up
ENSG00000142227	2014	EMP3	epithelial membrane protein 3	0.0453751	0.0401388	0.694339	up
ENSG00000142556	80110	ZNF614	zinc finger protein 614	0.0493395	0.0366779	0.646835	up
ENSG00000143344	23179	RGL1	ral guanine nucleotide dissociation stimulator like 1	0.00283854	0.00509984	1.27125	up
ENSG00000143390	5993	RFX5	regulatory factor X5	0.0127537	0.00794704	0.805095	up
ENSG00000143507	11221	DUSP10	dual specificity phosphatase 10	0.0145664	0.0312084	1.08745	up
ENSG00000144580	9125	CNOT9	CCR4-NOT transcription complex subunit 9	0.0197496	0.00459609	0.581851	up
ENSG00000144895	83939	EIF2A	eukaryotic translation initiation factor 2A	0.0408651	0.0221809	0.614292	up
ENSG00000147274	27316	RBMX	RNA binding motif protein, X-linked	0.0362198	0.017626	0.61222	up
ENSG00000148187	92399	MRRF	mitochondrial ribosome recycling factor	0.0130871	0.00413691	0.682031	up
ENSG00000148334	80142	PTGES2	prostaglandin E synthase 2	0.0131733	0.00387082	0.670808	up
ENSG00000148339	114789	SLC25A25	solute carrier family 25 member 25	0.00785986	0.00267914	0.7661	up
ENSG00000149115	85456	TNKS1BP1	tankyrase 1 binding protein 1	0.0149986	0.0213534	0.966707	up
ENSG00000149929	8479	HIRIP3	HIRA interacting protein 3	0.0383846	0.0261964	0.665788	up
ENSG00000151014	25819	NOCT	nocturnin	0.0208889	0.0189768	0.812591	up
ENSG00000151023	219670	ENKUR	enkurin, TRPC channel interacting protein	0.0156518	0.0499039	1.21013	up
ENSG00000151136	121551	BTBD11	BTB domain containing 11	0.0425598	0.0439022	0.739215	up
ENSG00000151789	79750	ZNF385D	zinc finger protein 385D	0.00343538	0.0131093	1.47218	up
ENSG00000152056	130340	AP1S3	adaptor related protein complex 1 sigma 3 subunit	0.0286426	0.0271225	0.777381	up
ENSG00000152133	253635	GPATCH11	G-patch domain containing 11	0.0314628	0.0226783	0.70422	up
ENSG00000152223	57724	EPG5	ectopic P-granules autophagy protein 5 homolog	0.0252172	0.0191423	0.747622	up
ENSG00000152556	5213	PFKM	phosphofructokinase, muscle	0.0258947	0.0194148	0.741534	up
ENSG00000153823	55022	PID1	phosphotyrosine interaction domain containing 1	8.95898e-05	6.79016e-05	1.57338	up
ENSG00000155324	65983	GRAMD3	GRAM domain containing 3	0.0139527	0.00574999	0.717397	up
ENSG00000155330	388272	C16orf87	chromosome 16 open reading frame 87	0.0248533	0.0219925	0.782432	up
ENSG00000155465	9056	SLC7A7	solute carrier family 7 member 7	0.0297731	0.0318628	0.799159	up
ENSG00000155506	23367	LARP1	La ribonucleoprotein domain family member 1	0.00222832	0.000270758	0.778017	up
ENSG00000156535	135228	CD109	CD109 molecule	0.0117356	0.0326034	1.19994	up
ENSG00000157227	4323	MMP14	matrix metallopeptidase 14	0.0169655	0.0147822	0.833133	up
ENSG00000157617	25966	C2CD2	C2 calcium dependent domain containing 2	0.0245134	0.0122804	0.672444	up
ENSG00000159140	6651	SON	SON DNA binding protein	0.0223435	0.0217858	0.819106	up
ENSG00000159202	65264	UBE2Z	ubiquitin conjugating enzyme E2 Z	0.0198419	0.00943111	0.692395	up
ENSG00000160013	5739	PTGIR	prostaglandin I2 (prostacyclin) receptor (IP)	0.00259489	0.00218686	1.09766	up
ENSG00000160789	4000	LMNA	lamin A/C	0.00214488	0.00818809	1.54236	up
ENSG00000161091	126321	MFSD12	major facilitator superfamily domain containing 12	0.0157205	0.0145479	0.856734	up
ENSG00000161642	25946	ZNF385A	zinc finger protein 385A	0.00845863	0.0332934	1.36815	up
ENSG00000162613	8880	FUBP1	far upstream element binding protein 1	0.0325458	0.0191432	0.661246	up
ENSG00000162695	148867	SLC30A7	solute carrier family 30 member 7	0.0295366	0.0146273	0.645143	up
ENSG00000162772	467	ATF3	activating transcription factor 3	0.00376032	0.0137857	1.45078	up
ENSG00000162924	5966	REL	REL proto-oncogene, NF-kB subunit	0.0193438	0.032092	0.972187	up
ENSG00000163399	476	ATP1A1	ATPase Na+/K+ transporting subunit alpha 1	0.0209134	0.018765	0.809603	up
ENSG00000163600	29851	ICOS	inducible T-cell costimulator	0.0312012	0.0475816	0.881141	up
ENSG00000163607	29083	GTPBP8	GTP binding protein 8 (putative)	0.0298676	0.0217289	0.713948	up
ENSG00000163626	285521	COX18	COX18, cytochrome c oxidase assembly factor	0.0224978	0.00821398	0.632713	up
ENSG00000163814	64866	CDCP1	CUB domain containing protein 1	0.00115425	0.00907633	1.87755	up
ENSG00000164509	133396	IL31RA	interleukin 31 receptor A	0.00361346	0.0153347	1.50433	up
ENSG00000164654	54468	MIOS	meiosis regulator for oocyte development	0.0170419	0.00344049	0.582047	up
ENSG00000164687	2171	FABP5	fatty acid binding protein 5	0.0139002	0.0076941	0.771687	up
ENSG00000165140	2203	FBP1	fructose-bisphosphatase 1	0.00800967	0.00892482	0.995259	up
ENSG00000165169	6990	DYNLT3	dynein light chain Tctex-type 3	0.0430519	0.0302442	0.65492	up
ENSG00000165410	1073	CFL2	cofilin 2	0.0165184	0.0160965	0.861006	up
ENSG00000166199	221120	ALKBH3	alkB homolog 3, alpha-ketoglutaratedependent dioxygenase	0.036899	0.0258073	0.676377	up
ENSG00000166289	79156	PLEKHF1	pleckstrin homology and FYVE domain containing 1	0.0142729	0.0241318	1.01654	up
ENSG00000166949	4088	SMAD3	SMAD family member 3	0.00385994	0.00404863	1.0884	up
ENSG00000167004	2923	PDIA3	protein disulfide isomerase family A member 3	0.00268507	0.001347	0.983221	up
ENSG00000167232	7644	ZNF91	zinc finger protein 91	0.0481059	0.0391652	0.668524	up
ENSG00000168385	4735	SEPT2	septin 2	0.00724531	0.000754981	0.607007	up
ENSG00000168386	11259	FILIP1L	filamin A interacting protein 1 like	0.0205518	0.004953	0.581294	up
ENSG00000169045	3187	HNRNPH1	heterogeneous nuclear ribonucleoprotein H1	0.0155364	0.0106962	0.797072	up
ENSG00000169504	25932	CLIC4	chloride intracellular channel 4	0.00367699	0.0157854	1.50584	up
ENSG00000169554	9839	ZEB2	zinc finger E-box binding homeobox 2	0.000418639	0.000420566	1.40257	up
ENSG00000169567	3094	HINT1	histidine triad nucleotide binding protein 1	0.0486023	0.0297341	0.610303	up
ENSG00000169946	23414	ZFPM2	zinc finger protein, FOG family member 2	0.0366546	0.0171498	0.602779	up
ENSG00000169991	126917	IFFO2	intermediate filament family orphan 2	0.0260603	0.0181229	0.72439	up
ENSG00000170542	5272	SERPINB9	serpin family B member 9	0.00057912	0.00045579	1.30651	up
ENSG00000170677	9306	SOCS6	suppressor of cytokine signaling 6	0.0177516	0.0304501	0.993135	up
ENSG00000171467	24149	ZNF318	zinc finger protein 318	0.019374	0.0187689	0.837693	up
ENSG00000172345	80765	STARD5	StAR related lipid transfer domain containing 5	0.0366004	0.0387298	0.768207	up
ENSG00000174276	741	ZNHIT2	zinc finger HIT-type containing 2	0.0231044	0.0440418	0.988538	up
ENSG00000174282	57659	ZBTB4	zinc finger and BTB domain containing 4	0.0186572	0.00635687	0.647171	up
ENSG00000174437	488	ATP2A2	ATPase sarcoplasmic/endoplasmic reticulum Ca2+ transporting 2	0.00464285	0.00079742	0.730272	up
ENSG00000174485	10260	DENND4A	DENN domain containing 4A	0.00513698	0.0100991	1.20791	up
ENSG00000174738	9975	NR1D2	nuclear receptor subfamily 1 group D member 2	0.0474404	0.0331356	0.640467	up
ENSG00000175591	5029	P2RY2	purinergic receptor P2Y2	0.0201836	0.0386097	1.00522	up
ENSG00000175592	8061	FOSL1	FOS like 1, AP-1 transcription factor subunit	0.0170816	0.0450162	1.13376	up
ENSG00000176170	8877	SPHK1	sphingosine kinase 1	0.0201325	0.0349112	0.979947	up
ENSG00000176396	163126	EID2	EP300 interacting inhibitor of differentiation 2	0.0115113	0.0020014	0.614085	up
ENSG00000176619	84823	LMNB2	lamin B2	0.00470828	0.00240117	0.906845	up
ENSG00000178623	2859	GPR35	G protein-coupled receptor 35	0.00138721	0.0016534	1.27013	up
ENSG00000179094	5187	PER1	period circadian clock 1	0.0171048	0.0258565	0.963593	up
ENSG00000179218	811	CALR	calreticulin	0.0204844	0.00552931	0.59784	up
ENSG00000179630	144811	LACC1	laccase domain containing 1	0.00574365	0.00513209	0.993022	up
ENSG00000179889	23042	PDXDC1	pyridoxal dependent decarboxylase domain containing 1	0.00753894	0.00120653	0.657513	up
ENSG00000180530	8204	NRIP1	nuclear receptor interacting protein 1	0.0150643	0.0192497	0.938271	up
ENSG00000181218	92815	HIST3H2A	histone cluster 3 H2A	0.0463163	0.038204	0.676807	up
ENSG00000181827	64864	RFX7	regulatory factor X7	0.0292904	0.0311401	0.799618	up
ENSG00000181924	51287	COA4	cytochrome c oxidase assembly factor 4 homolog	0.0438042	0.0248456	0.611918	up
ENSG00000182307	65265	C8orf33	chromosome 8 open reading frame 33	0.0191351	0.00678592	0.649651	up
ENSG00000182372	2055	CLN8	ceroid-lipofuscinosis, neuronal 8	0.0404178	0.03308	0.694521	up
ENSG00000182378	55344	PLCXD1	phosphatidylinositol specific phospholipase C X domain containing 1	0.0345269	0.0352953	0.768423	up
ENSG00000182796	440104	TMEM198B	transmembrane protein 198B (pseudogene)	0.00302543	0.000412078	0.753093	up
ENSG00000184786	6991	TCTE3	t-complex-associated-testis-expressed 3	0.0115074	0.00757315	0.831245	up
ENSG00000184967	79050	NOC4L	nucleolar complex associated 4 homolog	0.00594912	0.000988817	0.692825	up
ENSG00000185164	283820	NOMO2	NODAL modulator 2	0.0054539	0.00163219	0.794127	up
ENSG00000185272	54033	RBM11	RNA binding motif protein 11	0.0168044	0.0282352	0.994673	up
ENSG00000185338	8651	SOCS1	suppressor of cytokine signaling 1	0.0116795	0.0114482	0.912474	up
ENSG00000186010	51079	NDUFA13	NADH:ubiquinone oxidoreductase subunit A13	0.00581631	0.00151336	0.763109	up
ENSG00000186088	54103	GSAP	gamma-secretase activating protein	0.0133463	0.0221886	1.02236	up
ENSG00000186469	54331	GNG2	G protein subunit gamma 2	0.0220079	0.0495521	1.04352	up
ENSG00000188529	10772	SRSF10	serine and arginine rich splicing factor 10	0.0252158	0.0117826	0.656596	up
ENSG00000189266	55629	PNRC2	proline rich nuclear receptor coactivator 2	0.0187654	0.00415982	0.582003	up
ENSG00000196230	203068	TUBB	tubulin beta class I	0.0101447	0.00158805	0.616617	up
ENSG00000196700	57473	ZNF512B	zinc finger protein 512B	0.0310281	0.0190243	0.675922	up
ENSG00000196937	10447	FAM3C	family with sequence similarity 3 member C	0.0282429	0.0437507	0.900232	up
ENSG00000196950	57181	SLC39A10	solute carrier family 39 member 10	0.0282637	0.0289724	0.796618	up
ENSG00000197122	6714	SRC	SRC proto-oncogene, non-receptor tyrosine kinase	0.00127423	0.00101004	1.18526	up
ENSG00000197142	51703	ACSL5	acyl-CoA synthetase long-chain family member 5	0.0426887	0.0398884	0.715617	up
ENSG00000197747	6281	S100A10	S100 calcium binding protein A10	0.0440137	0.0494731	0.754022	up
ENSG00000197879	4641	MYO1C	myosin IC	0.017685	0.0154896	0.828471	up
ENSG00000198205	7789	ZXDA	zinc finger, X-linked, duplicated A	0.0200946	0.0124018	0.739383	up
ENSG00000198561	1500	CTNND1	catenin delta 1	0.0333246	0.0242354	0.69789	up
ENSG00000198805	4860	PNP	purine nucleoside phosphorylase	0.0458806	0.0331839	0.651536	up
ENSG00000198911	6721	SREBF2	sterol regulatory element binding transcription factor 2	0.0013702	0.000507989	1.01822	up
ENSG00000198959	7052	TGM2	transglutaminase 2	0.0220395	0.0392955	0.975571	up
ENSG00000198960	54470	ARMCX6	armadillo repeat containing, X-linked 6	0.0263912	0.0313913	0.841389	up
ENSG00000204574	23	ABCF1	ATP binding cassette subfamily F member 1	0.0348241	0.0274284	0.707197	up
ENSG00000206418	201475	RAB12	RAB12, member RAS oncogene family	0.0219547	0.00694334	0.612972	up
ENSG00000213024	23636	NUP62	nucleoporin 62	0.00481981	0.00066968	0.695816	up
ENSG00000213658	27040	LAT	linker for activation of T-cells	0.00605109	0.00110637	0.703857	up
ENSG00000215417	406952	MIR17	microRNA 17	0.0078819	0.00528062	0.886162	up
ENSG00000223546	100287765	LINC00630	long intergenic non-protein coding RNA 630	0.0138226	0.00324867	0.63243	up
ENSG00000227354	100505538	RBM26-AS1	RBM26 antisense RNA 1	0.0133342	0.0392556	1.2025	up
ENSG00000227403	100996579	LINC01806	long intergenic non-protein coding RNA 1806	0.00765097	0.00715598	0.962027	up
ENSG00000231999	400761	FLJ27354	uncharacterized LOC400761	0.0348587	0.0153394	0.600001	up
ENSG00000232907	101926987	DLGAP4-AS1	DLGAP4 antisense RNA 1	0.023904	0.0446364	0.978179	up
ENSG00000234883	114614	MIR155HG	MIR155 host gene	0.0332061	0.0292333	0.73943	up
ENSG00000240891	257068	PLCXD2	phosphatidylinositol specific phospholipase C X domain containing 2	0.0314834	0.0235058	0.711384	up
ENSG00000242732	340526	RGAG4	retrotransposon gag domain containing 4	0.0422106	0.0271157	0.641091	up
ENSG00000246705	55766	H2AFJ	H2A histone family member J	0.0133338	0.00886031	0.8116	up
ENSG00000248275	100507602	TRIM52-AS1	TRIM52 antisense RNA 1 (head to head)	0.0301908	0.0257424	0.745629	up
ENSG00000251136	101929709	LOC101929709	uncharacterized LOC101929709	0.00861537	0.0340862	1.36779	up
ENSG00000251369	162972	ZNF550	zinc finger protein 550	0.0437787	0.0211059	0.583205	up
ENSG00000255647	731157	LOC731157	uncharacterized LOC731157	0.0241138	0.0347461	0.902446	up
ENSG00000255717	23642	SNHG1	small nucleolar RNA host gene 1	0.0140587	0.0191996	0.965154	up
ENSG00000257093	57189	KIAA1147	KIAA1147	0.0175415	0.0305574	0.998185	up
ENSG00000257337	283335	LOC283335	uncharacterized LOC283335	0.00915247	0.00967344	0.963897	up
ENSG00000268043	149013	NBPF12	NBPF member 12	0.0242458	0.00704776	0.586093	up
ENSG00000269893	100093630	SNHG8	small nucleolar RNA host gene 8	0.0184488	0.037233	1.03256	up
ENSG00000272758	102723582	LOC102723582	uncharacterized LOC102723582	0.0305368	0.0308363	0.782345	up
ENSG00000273061	101929351	CDC37L1-AS1	CDC37L1 antisense RNA 1 (head to head)	0.0370782	0.016725	0.594781	up
ENSG00000275023	4302	MLLT6	MLLT6, PHD finger domain containing	0.0142495	0.0149409	0.899133	up
ENSG00000277972	284106	CISD3	CDGSH iron sulfur domain 3	0.0177516	0.0231621	0.919702	up
ENSG00000278709	105416157	NKILA	NF-kappaB interacting lncRNA	0.0140821	0.018656	0.957245	up
ENSG00000281903	109729183	LINC02246	long intergenic non-protein coding RNA 2246	0.045659	0.0477815	0.732041	up
ENSG00000001167	4800	NFYA	nuclear transcription factor Y subunit alpha	0.00828081	0.00154773	-0.670092	down
ENSG00000003402	8837	CFLAR	CASP8 and FADD like apoptosis regulator	0.0385476	0.0179498	-0.598305	down
ENSG00000005302	10943	MSL3	male-specific lethal 3 homolog (Drosophila)	0.0213781	0.00693785	-0.624206	down
ENSG00000006007	51573	GDE1	glycerophosphodiester phosphodiesterase 1	0.0109608	0.00513421	-0.779002	down
ENSG00000006652	3475	IFRD1	interferon related developmental regulator 1	0.0337435	0.044852	-0.839485	down
ENSG00000008516	64386	MMP25	matrix metallopeptidase 25	0.000296434	0.00941074	-2.59511	down
ENSG00000010361	80199	FUZ	fuzzy planar cell polarity protein	0.00134912	0.000725699	-1.10209	down
ENSG00000010404	3423	IDS	iduronate 2-sulfatase	0.00177918	3.47996e-05	-0.593285	down
ENSG00000011198	51099	ABHD5	abhydrolase domain containing 5	0.010732	0.00830225	-0.876609	down
ENSG00000012048	672	BRCA1	BRCA1, DNA repair associated	0.0030333	0.00137925	-0.95291	down
ENSG00000012232	2137	EXTL3	exostosin like glycosyltransferase 3	0.0014968	0.00187324	-1.27741	down
ENSG00000012779	240	ALOX5	arachidonate 5-lipoxygenase	0.00285042	0.00103932	-0.919851	down
ENSG00000012822	57658	CALCOCO1	calcium binding and coiled-coil domain 1	0.00315072	0.000178666	-0.641607	down
ENSG00000013810	10460	TACC3	transforming acidic coiled-coil containing protein 3	0.00388706	0.00133002	-0.86548	down
ENSG00000014257	55	ACPP	acid phosphatase, prostate	0.0203986	0.0209065	-0.846896	down
ENSG00000015285	7454	WAS	Wiskott-Aldrich syndrome	0.0344041	0.0167742	-0.623594	down
ENSG00000017797	10928	RALBP1	ralA binding protein 1	0.00555397	0.00320241	-0.912112	down
ENSG00000018280	6556	SLC11A1	solute carrier family 11 member 1	0.0291141	0.0317079	-0.810122	down
ENSG00000021574	6683	SPAST	spastin	0.0158769	0.00517707	-0.665528	down
ENSG00000022976	55778	ZNF839	zinc finger protein 839	0.00962092	0.0077166	-0.900791	down
ENSG00000024048	23304	UBR2	ubiquitin protein ligase E3 component n-recognin 2	0.0387975	0.0482114	-0.801503	down
ENSG00000026297	8635	RNASET2	ribonuclease T2	0.00183201	0.00233412	-1.24905	down
ENSG00000035664	23604	DAPK2	death associated protein kinase 2	0.000576555	0.00503957	-1.99889	down
ENSG00000042832	7038	TG	thyroglobulin	0.00980742	0.0256057	-1.20794	down
ENSG00000047644	55841	WWC3	WWC family member 3	0.00170321	0.00112462	-1.10986	down
ENSG00000058091	5218	CDK14	cyclin dependent kinase 14	0.00810109	0.0108723	-1.04204	down
ENSG00000058799	54432	YIPF1	Yip1 domain family member 1	0.00353431	0.00682666	-1.2625	down
ENSG00000063601	8776	MTMR1	myotubularin related protein 1	0.0253719	0.023572	-0.794148	down
ENSG00000064547	9170	LPAR2	lysophosphatidic acid receptor 2	0.0015711	0.00437244	-1.48562	down
ENSG00000064687	10347	ABCA7	ATP binding cassette subfamily A member 7	0.0138935	0.00829461	-0.78896	down
ENSG00000064763	55711	FAR2	fatty acyl-CoA reductase 2	0.00515243	0.00393235	-0.98055	down
ENSG00000064999	23294	ANKS1A	ankyrin repeat and sterile alpha motif domain containing 1A	0.0243767	0.00700787	-0.586746	down
ENSG00000065243	5586	PKN2	protein kinase N2	0.00753826	0.000820337	-0.611201	down
ENSG00000065882	23216	TBC1D1	TBC1 domain family member 1	0.011933	0.0132357	-0.943361	down
ENSG00000066027	5525	PPP2R5A	protein phosphatase 2 regulatory subunit B'alpha	0.0223825	0.0126174	-0.709866	down
ENSG00000067182	7132	TNFRSF1A	TNF receptor superfamily member 1A	0.0303091	0.0391983	-0.846609	down
ENSG00000067606	5590	PRKCZ	protein kinase C zeta	0.0169576	0.0161975	-0.856805	down
ENSG00000068024	9759	HDAC4	histone deacetylase 4	0.0336834	0.0154196	-0.615666	down
ENSG00000070269	54916	TMEM260	transmembrane protein 260	0.0133304	0.00598086	-0.743209	down
ENSG00000070371	8218	CLTCL1	clathrin heavy chain like 1	0.00983124	0.0119812	-0.992242	down
ENSG00000070413	9993	DGCR2	DiGeorge syndrome critical region gene 2	0.000906532	0.000424385	-1.13136	down
ENSG00000072110	87	ACTN1	actinin alpha 1	0.00703178	0.00370319	-0.860287	down
ENSG00000072134	22905	EPN2	epsin 2	0.0182466	0.0160379	-0.829546	down
ENSG00000072694	2213	FCGR2B	Fc fragment of IgG receptor IIb	0.0180066	0.0267036	-0.956768	down
ENSG00000072952	10335	MRVI1	murine retrovirus integration site 1 homolog	0.000107043	0.00276147	-2.60913	down
ENSG00000073150	56666	PANX2	pannexin 2	0.0162059	0.0326573	-1.05672	down
ENSG00000073910	10129	FRY	FRY microtubule binding protein	0.00276395	0.000415473	-0.783589	down
ENSG00000074706	26034	IPCEF1	interaction protein for cytohesin exchange factors 1	0.0331042	0.0375008	-0.801328	down
ENSG00000075651	5337	PLD1	phospholipase D1	0.0080083	0.00727354	-0.954511	down
ENSG00000075884	55843	ARHGAP15	Rho GTPase activating protein 15	0.0175722	0.00972309	-0.742011	down
ENSG00000076662	3385	ICAM3	intercellular adhesion molecule 3	0.00203077	0.00652832	-1.49494	down
ENSG00000077157	4660	PPP1R12B	protein phosphatase 1 regulatory subunit 12B	0.00654591	0.0133389	-1.18839	down
ENSG00000077420	54518	APBB1IP	amyloid beta precursor protein binding family B member 1 interacting protein	0.00137424	0.00113523	-1.18798	down
ENSG00000077684	79960	JADE1	jade family PHD finger 1	0.0112437	0.00530863	-0.776855	down
ENSG00000077984	8530	CST7	cystatin F	0.0122693	0.0231154	-1.07794	down
ENSG00000078618	4898	NRDC	nardilysin convertase	0.0140428	0.00571477	-0.71858	down
ENSG00000079385	634	CEACAM1	carcinoembryonic antigen related cell adhesion molecule 1	0.013642	0.0254343	-1.05728	down
ENSG00000079739	5236	PGM1	phosphoglucomutase 1	0.0213515	0.0141834	-0.748483	down
ENSG00000083444	5351	PLOD1	procollagen-lysine,2-oxoglutarate 5-dioxygenase 1	0.00873135	0.00577885	-0.87351	down
ENSG00000083828	54807	ZNF586	zinc finger protein 586	0.0459222	0.0469731	-0.729679	down
ENSG00000084110	3034	HAL	histidine ammonia-lyase	0.000413589	0.00108261	-1.65955	down
ENSG00000084676	8648	NCOA1	nuclear receptor coactivator 1	0.00132589	4.28629e-05	-0.68004	down
ENSG00000084731	3797	KIF3C	kinesin family member 3C	0.0213041	0.0142449	-0.749976	down
ENSG00000086288	51314	NME8	NME/NM23 family member 8	0.00540425	0.0040758	-0.970435	down
ENSG00000087077	7205	TRIP6	thyroid hormone receptor interactor 6	0.0207384	0.0215448	-0.847881	down
ENSG00000087157	9489	PGS1	phosphatidylglycerophosphate synthase 1	0.00826478	0.011455	-1.04773	down
ENSG00000087338	64395	GMCL1	germ cell-less, spermatogenesis associated 1	0.0308296	0.0206561	-0.696573	down
ENSG00000087589	57091	CASS4	Cas scaffolding protein family member 4	0.000589554	0.0013958	-1.58233	down
ENSG00000087903	5990	RFX2	regulatory factor X2	0.00939176	0.031525	-1.3063	down
ENSG00000088833	55968	NSFL1C	NSFL1 cofactor	0.0124534	0.0116214	-0.896365	down
ENSG00000089159	5829	PXN	paxillin	0.0142962	0.0111944	-0.840067	down
ENSG00000089505	113540	CMTM1	CKLF like MARVEL transmembrane domain containing 1	0.0110525	0.0104085	-0.915292	down
ENSG00000089639	51291	GMIP	GEM interacting protein	0.00872419	0.00536465	-0.859672	down
ENSG00000091106	58484	NLRC4	NLR family CARD domain containing 4	0.0262045	0.047125	-0.95799	down
ENSG00000092036	54930	HAUS4	HAUS augmin like complex subunit 4	0.00152541	0.00302374	-1.39168	down
ENSG00000092200	57096	RPGRIP1	retinitis pigmentosa GTPase regulator interacting protein 1	0.000480976	0.00102616	-1.58341	down
ENSG00000092929	201294	UNC13D	unc-13 homolog D	0.00257258	0.000138774	-0.659562	down
ENSG00000095370	10044	SH2D3C	SH2 domain containing 3C	0.00959228	0.0117555	-0.996328	down
ENSG00000097033	51100	SH3GLB1	SH3 domain containing GRB2 like, endophilin B1	0.0249758	0.028932	-0.846863	down
ENSG00000099308	23031	MAST3	microtubule associated serine/threonine kinase 3	0.00493743	0.00227683	-0.884723	down
ENSG00000100106	11078	TRIOBP	TRIO and F-actin binding protein	0.0272749	0.0118594	-0.63725	down
ENSG00000100296	8563	THOC5	THO complex 5	0.000599177	0.000421839	-1.279	down
ENSG00000100299	410	ARSA	arylsulfatase A	0.0183386	0.0139394	-0.797461	down
ENSG00000100307	23492	CBX7	chromobox 7	0.00594372	0.0018987	-0.796784	down
ENSG00000100365	4689	NCF4	neutrophil cytosolic factor 4	0.000231767	0.0012566	-1.9567	down
ENSG00000100368	1439	CSF2RB	colony stimulating factor 2 receptor beta common subunit	0.0110248	0.0213852	-1.10228	down
ENSG00000100462	10419	PRMT5	protein arginine methyltransferase 5	0.00146072	0.00243088	-1.35488	down
ENSG00000100483	79609	VCPKMT	valosin containing protein lysine methyltransferase	0.0161502	0.0285913	-1.01782	down
ENSG00000100485	6655	SOS2	SOS Ras/Rho guanine nucleotide exchange factor 2	0.016219	0.0180003	-0.898642	down
ENSG00000100504	5836	PYGL	glycogen phosphorylase L	0.000231658	0.00132196	-1.9772	down
ENSG00000100505	114088	TRIM9	tripartite motif containing 9	0.000168695	0.00550555	-2.66477	down
ENSG00000100580	283578	TMED8	transmembrane p24 trafficking protein family member 8	0.0251596	0.0183419	-0.744129	down
ENSG00000100605	3705	ITPK1	inositol-tetrakisphosphate 1-kinase	0.0119361	0.00730367	-0.815473	down
ENSG00000100612	51635	DHRS7	dehydrogenase/reductase 7	0.00414709	0.00539054	-1.13514	down
ENSG00000100784	9252	RPS6KA5	ribosomal protein S6 kinase A5	0.0106288	0.00850341	-0.884393	down
ENSG00000100938	51292	GMPR2	guanosine monophosphate reductase 2	0.0441182	0.0264231	-0.624768	down
ENSG00000100985	4318	MMP9	matrix metallopeptidase 9	0.000946962	0.0173251	-2.22176	down
ENSG00000101181	26164	MTG2	mitochondrial ribosome associated GTPase 2	0.0116936	0.0136372	-0.957497	down
ENSG00000101236	11237	RNF24	ring finger protein 24	0.00438517	0.00710803	-1.1825	down
ENSG00000101307	10326	SIRPB1	signal regulatory protein beta 1	0.000834241	0.00153373	-1.46074	down
ENSG00000101336	3055	HCK	HCK proto-oncogene, Src family tyrosine kinase	0.0308402	0.0180309	-0.671365	down
ENSG00000101474	57136	APMAP	adipocyte plasma membrane associated protein	0.00403676	0.00571265	-1.15889	down
ENSG00000101493	9658	ZNF516	zinc finger protein 516	0.0159012	0.0123976	-0.82363	down
ENSG00000102010	660	BMX	BMX non-receptor tyrosine kinase	0.0034754	0.0191555	-1.60645	down
ENSG00000102218	6102	RP2	RP2, ARL3 GTPase activating protein	0.0356405	0.0163129	-0.606529	down
ENSG00000102445	80183	RUBCNL	RUN and cysteine rich domain containing beclin 1 interacting protein like	0.0272822	0.0368099	-0.871697	down
ENSG00000102710	55578	SUPT20H	SPT20 homolog, SAGA complex component	0.0334123	0.0207673	-0.671192	down
ENSG00000102796	79758	DHRS12	dehydrogenase/reductase 12	0.00534726	0.0287563	-1.55089	down
ENSG00000102837	10562	OLFM4	olfactomedin 4	0.000918465	0.0177669	-2.25833	down
ENSG00000102886	79153	GDPD3	glycerophosphodiester phosphodiesterase domain containing 3	0.00912894	0.0170955	-1.11885	down
ENSG00000103005	79650	USB1	U6 snRNA biogenesis phosphodiesterase 1	0.00688666	0.037536	-1.52433	down
ENSG00000103154	54550	NECAB2	N-terminal EF-hand calcium binding protein 2	0.0184904	0.0196919	-0.869589	down
ENSG00000103313	4210	MEFV	MEFV, pyrin innate immunity regulator	0.0194617	0.0202691	-0.856778	down
ENSG00000103381	55313	CPPED1	calcineurin like phosphoesterase domain containing 1	0.00203926	0.00163049	-1.1246	down
ENSG00000103415	3163	HMOX2	heme oxygenase 2	0.00699213	0.00245422	-0.790548	down
ENSG00000103502	10423	CDIPT	CDP-diacylglycerol--inositol 3-phosphatidyltransferase	0.0300008	0.0134683	-0.629752	down
ENSG00000104324	10404	CPQ	carboxypeptidase Q	0.00565792	0.00712415	-1.08128	down
ENSG00000104375	6788	STK3	serine/threonine kinase 3	0.0309367	0.0199312	-0.687997	down
ENSG00000104915	8677	STX10	syntaxin 10	0.00483968	0.00439705	-1.02387	down
ENSG00000104973	81857	MED25	mediator complex subunit 25	0.0149086	0.00806968	-0.760104	down
ENSG00000105011	55723	ASF1B	anti-silencing function 1B histone chaperone	0.0117275	0.00587222	-0.781	down
ENSG00000105352	1089	CEACAM4	carcinoembryonic antigen related cell adhesion molecule 4	8.70511e-05	0.00042481	-2.0484	down
ENSG00000105404	10567	RABAC1	Rab acceptor 1	0.048497	0.038058	-0.663449	down
ENSG00000105483	22900	CARD8	caspase recruitment domain family member 8	0.0111632	0.0155558	-1.00582	down
ENSG00000105514	9545	RAB3D	RAB3D, member RAS oncogene family	0.00482363	0.00137034	-0.806186	down
ENSG00000106714	79937	CNTNAP3	contactin associated protein-like 3	0.000606098	0.0144826	-2.39368	down
ENSG00000106780	1955	MEGF9	multiple EGF like domains 9	0.0275443	0.0173255	-0.700625	down
ENSG00000107242	8395	PIP5K1B	phosphatidylinositol-4-phosphate 5-kinase type 1 beta	0.0307556	0.0200887	-0.691997	down
ENSG00000107736	64072	CDH23	cadherin related 23	0.0300559	0.0315917	-0.797544	down
ENSG00000107864	22849	CPEB3	cytoplasmic polyadenylation element binding protein 3	0.0372367	0.0223014	-0.648596	down
ENSG00000108984	5608	MAP2K6	mitogen-activated protein kinase kinase 6	0.00732222	0.0184124	-1.23683	down
ENSG00000109062	9368	SLC9A3R1	SLC9A3 regulator 1	0.00609989	0.000754132	-0.654048	down
ENSG00000109458	2549	GAB1	GRB2 associated binding protein 1	0.00336287	0.00138901	-0.919243	down
ENSG00000110080	6484	ST3GAL4	ST3 beta-galactoside alpha-2,3-sialyltransferase 4	0.000752033	0.0121429	-2.20107	down
ENSG00000110315	50862	RNF141	ring finger protein 141	0.0233658	0.0350266	-0.922063	down
ENSG00000111052	8825	LIN7A	lin-7 homolog A, crumbs cell polarity complex component	0.000658959	0.00356653	-1.82885	down
ENSG00000111058	79611	ACSS3	acyl-CoA synthetase short-chain family member 3	0.00231682	0.00648842	-1.43675	down
ENSG00000111261	54682	MANSC1	MANSC domain containing 1	3.25272e-05	0.00137543	-3.16103	down
ENSG00000111671	84727	SPSB2	splA/ryanodine receptor domain and SOCS box containing 2	0.0104075	0.0115993	-0.963277	down
ENSG00000111684	10162	LPCAT3	lysophosphatidylcholine acyltransferase 3	0.0055153	0.0214217	-1.4248	down
ENSG00000111729	50856	CLEC4A	C-type lectin domain family 4 member A	0.0129492	0.0182082	-0.9902	down
ENSG00000111850	57150	SMIM8	small integral membrane protein 8	0.0346679	0.0285115	-0.721492	down
ENSG00000111886	2570	GABRR2	gamma-aminobutyric acid type A receptor rho2 subunit	0.00223592	0.00921383	-1.56415	down
ENSG00000111913	9750	RIPOR2	RHO family interacting cell polarization regulator 2	0.0205762	0.0232792	-0.868549	down
ENSG00000112053	116369	SLC26A8	solute carrier family 26 member 8	0.000937828	0.0241187	-2.39599	down
ENSG00000112303	8875	VNN2	vanin 2	0.00342747	0.029673	-1.79641	down
ENSG00000112561	7942	TFEB	transcription factor EB	0.0103303	0.00409871	-0.756403	down
ENSG00000112983	10902	BRD8	bromodomain containing 8	0.00919162	0.0037991	-0.780964	down
ENSG00000113108	10307	APBB3	amyloid beta precursor protein binding family B member 3	0.0244531	0.0280765	-0.847938	down
ENSG00000113119	55374	TMCO6	transmembrane and coiled-coil domains 6	0.00979524	0.00223142	-0.676677	down
ENSG00000113749	3274	HRH2	histamine receptor H2	0.00396725	0.0181964	-1.5242	down
ENSG00000113916	604	BCL6	B-cell CLL/lymphoma 6	0.0195576	0.0442413	-1.0685	down
ENSG00000114268	5210	PFKFB4	6-phosphofructo-2-kinase/fructose-2,6-biphosphatase 4	0.00185861	0.00215121	-1.2216	down
ENSG00000114316	7375	USP4	ubiquitin specific peptidase 4	0.00717538	0.00095232	-0.643201	down
ENSG00000114626	80325	ABTB1	ankyrin repeat and BTB domain containing 1	0.0174108	0.0168528	-0.856125	down
ENSG00000114650	22937	SCAP	SREBF chaperone	0.00586806	0.0031761	-0.891082	down
ENSG00000114656	57501	KIAA1257	KIAA1257	0.0321379	0.0491578	-0.882086	down
ENSG00000114770	10057	ABCC5	ATP binding cassette subfamily C member 5	0.00747895	0.013661	-1.1392	down
ENSG00000115271	25801	GCA	grancalcin	0.000632758	0.00154349	-1.58031	down
ENSG00000115808	6801	STRN	striatin	0.026042	0.00774418	-0.582976	down
ENSG00000115828	25797	QPCT	glutaminyl-peptide cyclotransferase	0.0389534	0.035549	-0.727547	down
ENSG00000116299	57535	KIAA1324	KIAA1324	0.000421674	0.022119	-2.95428	down
ENSG00000116685	90231	KIAA2013	KIAA2013	0.000534951	8.4877e-06	-0.707639	down
ENSG00000116717	1647	GADD45A	growth arrest and DNA damage inducible alpha	0.020264	0.0384468	-1.00646	down
ENSG00000116729	79971	WLS	wntless Wnt ligand secretion mediator	0.00229598	0.002781	-1.20196	down
ENSG00000116741	5997	RGS2	regulator of G-protein signaling 2	0.00843977	0.0219305	-1.22579	down
ENSG00000116991	57568	SIPA1L2	signal induced proliferation associated 1 like 2	0.00243384	0.00798311	-1.47503	down
ENSG00000117115	11240	PADI2	peptidyl arginine deiminase 2	0.00747582	0.0157455	-1.17965	down
ENSG00000117151	1486	CTBS	chitobiase	0.0253439	0.0281024	-0.835159	down
ENSG00000117676	6195	RPS6KA1	ribosomal protein S6 kinase A1	0.0153352	0.00320665	-0.60338	down
ENSG00000118217	22926	ATF6	activating transcription factor 6	0.011231	0.00659749	-0.816315	down
ENSG00000118308	4033	LRMP	lymphoid restricted membrane protein	0.00763468	0.0175373	-1.20112	down
ENSG00000118520	383	ARG1	arginase 1	0.00178576	0.0237202	-2.03844	down
ENSG00000118564	26234	FBXL5	F-box and leucine rich repeat protein 5	0.0293104	0.0200925	-0.708537	down
ENSG00000118690	84071	ARMC2	armadillo repeat containing 2	0.000768647	0.000353088	-1.14944	down
ENSG00000118900	29855	UBN1	ubinuclein 1	0.0250301	0.0191406	-0.753547	down
ENSG00000119013	4709	NDUFB3	NADH:ubiquinone oxidoreductase subunit B3	0.0336602	0.0138052	-0.596	down
ENSG00000119121	140803	TRPM6	transient receptor potential cation channel subfamily M member 6	0.000371638	0.00949816	-2.47146	down
ENSG00000119408	10783	NEK6	NIMA related kinase 6	0.00224072	0.00264859	-1.20008	down
ENSG00000119471	84263	HSDL2	hydroxysteroid dehydrogenase like 2	3.56461e-05	0.000201583	-2.20569	down
ENSG00000119535	1441	CSF3R	colony stimulating factor 3 receptor	0.021727	0.0153008	-0.757071	down
ENSG00000119669	64207	IRF2BPL	interferon regulatory factor 2 binding protein like	0.00358754	0.00235619	-0.998362	down
ENSG00000119979	404636	FAM45A	family with sequence similarity 45 member A	0.0395631	0.021249	-0.620573	down
ENSG00000120318	64411	ARAP3	ArfGAP with RhoGAP domain, ankyrin repeat and PH domain 3	0.00488669	0.00393066	-0.99685	down
ENSG00000120696	84078	KBTBD7	kelch repeat and BTB domain containing 7	0.0171776	0.0242604	-0.951204	down
ENSG00000120913	64236	PDLIM2	PDZ and LIM domain 2	0.029157	0.0236081	-0.744485	down
ENSG00000121060	7706	TRIM25	tripartite motif containing 25	0.0247504	0.0213232	-0.781845	down
ENSG00000121297	57616	TSHZ3	teashirt zinc finger homeobox 3	0.00564052	0.0142088	-1.2771	down
ENSG00000121957	29899	GPSM2	G-protein signaling modulator 2	0.00716129	0.0115479	-1.11196	down
ENSG00000122359	311	ANXA11	annexin A11	0.00549582	0.00142042	-0.774366	down
ENSG00000123329	64333	ARHGAP9	Rho GTPase activating protein 9	0.00330823	0.000985847	-0.864073	down
ENSG00000123405	4778	NFE2	nuclear factor, erythroid 2	0.000714392	0.00708384	-2.00908	down
ENSG00000123636	29994	BAZ2B	bromodomain adjacent to zinc finger domain 2B	0.00238607	0.000585227	-0.876727	down
ENSG00000124107	6590	SLPI	secretory leukocyte peptidase inhibitor	0.00758167	0.047737	-1.57728	down
ENSG00000124126	57580	PREX1	phosphatidylinositol-3,4,5-trisphosphate dependent Rac exchange factor 1	0.0083129	0.00218983	-0.719907	down
ENSG00000124496	55809	TRERF1	transcriptional regulating factor 1	0.00256941	0.00627369	-1.37812	down
ENSG00000124588	4835	NQO2	N-ribosyldihydronicotinamide:quinone reductase 2	0.000417734	0.00131856	-1.70999	down
ENSG00000124813	860	RUNX2	runt related transcription factor 2	0.00412886	0.00167123	-0.886034	down
ENSG00000125170	55715	DOK4	docking protein 4	0.00494679	0.0139113	-1.32985	down
ENSG00000125505	79143	MBOAT7	membrane bound O-acyltransferase domain containing 7	0.0348808	0.0185537	-0.637064	down
ENSG00000125510	4987	OPRL1	opioid related nociceptin receptor 1	0.0200401	0.00638572	-0.630758	down
ENSG00000125637	23550	PSD4	pleckstrin and Sec7 domain containing 4	0.0420364	0.0232525	-0.616868	down
ENSG00000125827	56255	TMX4	thioredoxin related transmembrane protein 4	0.00489217	0.00171494	-0.839627	down
ENSG00000125900	128646	SIRPD	signal regulatory protein delta	0.0304011	0.0208462	-0.703263	down
ENSG00000125910	8698	S1PR4	sphingosine-1-phosphate receptor 4	0.00103134	0.00239565	-1.49493	down
ENSG00000125912	56926	NCLN	nicalin	0.00537274	0.00452352	-0.994084	down
ENSG00000126391	83786	FRMD8	FERM domain containing 8	0.00505475	0.000889087	-0.72633	down
ENSG00000126822	26030	PLEKHG3	pleckstrin homology and RhoGEF domain containing G3	0.00733772	0.0087678	-1.02733	down
ENSG00000127084	89846	FGD3	FYVE, RhoGEF and PH domain containing 3	0.00553725	0.000562735	-0.642018	down
ENSG00000127507	30817	ADGRE2	adhesion G protein-coupled receptor E2	0.00468402	0.00609544	-1.11802	down
ENSG00000127663	23030	KDM4B	lysine demethylase 4B	0.00454355	0.00287436	-0.958889	down
ENSG00000127946	3092	HIP1	huntingtin interacting protein 1	0.00132224	0.00214612	-1.3631	down
ENSG00000127954	79689	STEAP4	STEAP4 metalloreductase	0.0111982	0.0177189	-1.03775	down
ENSG00000128340	5880	RAC2	ras-related C3 botulinum toxin substrate 2 (rho family, small GTP binding protein Rac2)	0.0234792	0.0175708	-0.758216	down
ENSG00000128918	8854	ALDH1A2	aldehyde dehydrogenase 1 family member A2	0.0198077	0.0378658	-1.01229	down
ENSG00000129204	9098	USP6	ubiquitin specific peptidase 6	0.0411863	0.0488934	-0.782259	down
ENSG00000129295	23639	LRRC6	leucine rich repeat containing 6	0.00382597	0.0169372	-1.51427	down
ENSG00000129353	57153	SLC44A2	solute carrier family 44 member 2	0.00241468	0.000395103	-0.81323	down
ENSG00000129450	27180	SIGLEC9	sialic acid binding Ig like lectin 9	0.00980615	0.0105065	-0.962621	down
ENSG00000129465	11035	RIPK3	receptor interacting serine/threonine kinase 3	0.0056797	0.00306321	-0.895385	down
ENSG00000129493	25938	HEATR5A	HEAT repeat containing 5A	0.00386552	0.00271564	-1.00187	down
ENSG00000129911	83855	KLF16	Kruppel like factor 16	0.00486358	0.00353258	-0.979127	down
ENSG00000129925	58986	TMEM8A	transmembrane protein 8A	0.0149296	0.00338023	-0.619726	down
ENSG00000130150	158747	MOSPD2	motile sperm domain containing 2	0.0164692	0.0141863	-0.840127	down
ENSG00000130382	4298	MLLT1	MLLT1, super elongation complex subunit	0.0147404	0.0318	-1.09453	down
ENSG00000130475	23149	FCHO1	FCH domain only 1	0.0020526	0.00387973	-1.33973	down
ENSG00000130518	80726	KIAA1683	KIAA1683	0.0359794	0.0259758	-0.688745	down
ENSG00000130699	6874	TAF4	TATA-box binding protein associated factor 4	0.0129633	0.0360477	-1.19186	down
ENSG00000130755	9535	GMFG	glia maturation factor gamma	0.0059845	0.0129594	-1.21703	down
ENSG00000131355	84658	ADGRE3	adhesion G protein-coupled receptor E3	0.00366368	0.0248299	-1.68197	down
ENSG00000131480	314	AOC2	amine oxidase, copper containing 2	0.0280793	0.0499731	-0.946035	down
ENSG00000131873	22856	CHSY1	chondroitin sulfate synthase 1	0.00211984	0.00533707	-1.41356	down
ENSG00000132357	84674	CARD6	caspase recruitment domain family member 6	0.0485029	0.036189	-0.6526	down
ENSG00000132405	57533	TBC1D14	TBC1 domain family member 14	0.000657526	0.000873385	-1.41058	down
ENSG00000132470	3691	ITGB4	integrin subunit beta 4	0.00104142	0.0155372	-2.13105	down
ENSG00000132589	2319	FLOT2	flotillin 2	0.000656764	0.00110467	-1.47189	down
ENSG00000132825	5509	PPP1R3D	protein phosphatase 1 regulatory subunit 3D	0.00248344	0.00505655	-1.33216	down
ENSG00000133048	1116	CHI3L1	chitinase 3 like 1	0.000411077	0.011475	-2.50094	down
ENSG00000133063	1118	CHIT1	chitinase 1	0.00159176	0.00785325	-1.6656	down
ENSG00000133246	84106	PRAM1	PML-RARA regulated adaptor molecule 1	0.0190204	0.0321765	-0.985576	down
ENSG00000133302	84250	SLF1	SMC5-SMC6 complex localization factor 1	0.00160145	0.000892482	-1.08391	down
ENSG00000133318	10313	RTN3	reticulon 3	0.00364898	0.00138222	-0.892451	down
ENSG00000133800	10894	LYVE1	lymphatic vessel endothelial hyaluronan receptor 1	5.04702e-06	8.53014e-05	-2.95975	down
ENSG00000133808	84953	MICALCL	MICAL C-terminal like	0.0133122	0.0236917	-1.04721	down
ENSG00000133943	80017	C14orf159	chromosome 14 open reading frame 159	0.0178934	0.0169275	-0.84783	down
ENSG00000133985	23508	TTC9	tetratricopeptide repeat domain 9	0.0247018	0.0322775	-0.877159	down
ENSG00000134198	10100	TSPAN2	tetraspanin 2	0.000404968	0.00484987	-2.14655	down
ENSG00000134215	10451	VAV3	vav guanine nucleotide exchange factor 3	0.0110313	0.00504933	-0.773834	down
ENSG00000134248	10542	LAMTOR5	late endosomal/lysosomal adaptor, MAPK and MTOR activator 5	0.0109928	0.0145208	-0.995795	down
ENSG00000134686	1912	PHC2	polyhomeotic homolog 2	0.0169434	0.0219772	-0.930318	down
ENSG00000134698	192670	AGO4	argonaute 4, RISC catalytic component	0.00121051	0.000205827	-0.910633	down
ENSG00000134827	6947	TCN1	transcobalamin 1	0.0049033	0.0412736	-1.74731	down
ENSG00000134830	27202	C5AR2	complement component 5a receptor 2	0.00575324	0.0181289	-1.3478	down
ENSG00000134905	79587	CARS2	cysteinyl-tRNA synthetase 2, mitochondrial (putative)	0.024866	0.00880132	-0.616574	down
ENSG00000134996	26578	OSTF1	osteoclast stimulating factor 1	0.00656719	0.000840283	-0.649109	down
ENSG00000135074	8728	ADAM19	ADAM metallopeptidase domain 19	0.0328481	0.0292032	-0.746925	down
ENSG00000135083	79616	CCNJL	cyclin J like	0.000263557	0.0104649	-2.75916	down
ENSG00000135250	6733	SRPK2	SRSF protein kinase 2	0.000203273	1.99461e-05	-1.06417	down
ENSG00000135299	22881	ANKRD6	ankyrin repeat domain 6	0.0298563	0.0149609	-0.648127	down
ENSG00000135439	116986	AGAP2	ArfGAP with GTPase domain, ankyrin repeat and PH domain 2	0.00123061	0.000458336	-1.03846	down
ENSG00000135636	8291	DYSF	dysferlin	0.0111684	0.0345955	-1.24933	down
ENSG00000135766	54583	EGLN1	egl-9 family hypoxia inducible factor 1	0.00241445	0.00594267	-1.38874	down
ENSG00000135828	6041	RNASEL	ribonuclease L	0.00846139	0.0128886	-1.0712	down
ENSG00000135838	80896	NPL	N-acetylneuraminate pyruvate lyase	0.00366662	0.00333567	-1.06624	down
ENSG00000135842	116496	FAM129A	family with sequence similarity 129 member A	0.00357676	0.0154048	-1.51284	down
ENSG00000135899	3431	SP110	SP110 nuclear body protein	0.0490726	0.0346519	-0.640969	down
ENSG00000136280	83605	CCM2	CCM2 scaffolding protein	0.0313971	0.0114317	-0.587482	down
ENSG00000136371	10588	MTHFS	methenyltetrahydrofolate synthetase	0.0214719	0.0206867	-0.826558	down
ENSG00000136404	53346	TM6SF1	transmembrane 6 superfamily member 1	0.00169427	0.00242154	-1.29499	down
ENSG00000136630	3142	HLX	H2.0 like homeobox	0.0165354	0.0455064	-1.15657	down
ENSG00000136828	9649	RALGPS1	Ral GEF with PH domain and SH3 binding motif 1	0.00588809	0.000469794	-0.603406	down
ENSG00000136869	7099	TLR4	toll like receptor 4	0.0109269	0.00764318	-0.853781	down
ENSG00000136999	4856	NOV	nephroblastoma overexpressed	2.18028e-05	0.000410805	-2.71013	down
ENSG00000137177	63971	KIF13A	kinesin family member 13A	0.00693047	0.00203196	-0.762092	down
ENSG00000137449	132864	CPEB2	cytoplasmic polyadenylation element binding protein 2	0.0169355	0.0128347	-0.808326	down
ENSG00000137642	6653	SORL1	sortilin related receptor 1	0.000146459	5.43213e-05	-1.3526	down
ENSG00000138175	403	ARL3	ADP ribosylation factor like GTPase 3	0.0151691	0.0342716	-1.10389	down
ENSG00000138185	953	ENTPD1	ectonucleoside triphosphate diphosphohydrolase 1	0.0125513	0.0244522	-1.08452	down
ENSG00000138190	54536	EXOC6	exocyst complex component 6	0.00873984	0.0119002	-1.03399	down
ENSG00000138411	57520	HECW2	HECT, C2 and WW domain containing E3 ubiquitin protein ligase 2	0.000845036	0.00288752	-1.63415	down
ENSG00000138641	8916	HERC3	HECT and RLD domain containing E3 ubiquitin protein ligase 3	0.0442618	0.0266611	-0.625495	down
ENSG00000138678	84803	GPAT3	glycerol-3-phosphate acyltransferase 3	0.00378009	0.00892355	-1.31645	down
ENSG00000138738	11107	PRDM5	PR/SET domain 5	0.000279616	0.00518386	-2.35966	down
ENSG00000138756	55589	BMP2K	BMP2 inducible kinase	0.00365372	0.0307493	-1.7745	down
ENSG00000138772	306	ANXA3	annexin A3	0.000170488	0.00907208	-3.06332	down
ENSG00000138814	5530	PPP3CA	protein phosphatase 3 catalytic subunit alpha	0.00244458	0.000242324	-0.742193	down
ENSG00000139178	51279	C1RL	complement C1r subcomponent like	0.000901364	0.00174253	-1.46239	down
ENSG00000139182	9746	CLSTN3	calsyntenin 3	0.0208977	0.0154421	-0.774003	down
ENSG00000139631	51380	CSAD	cysteine sulfinic acid decarboxylase	0.0166632	0.034556	-1.06211	down
ENSG00000140044	122953	JDP2	Jun dimerization protein 2	0.00773342	0.0263373	-1.33388	down
ENSG00000140263	6652	SORD	sorbitol dehydrogenase	0.0217978	0.0194228	-0.806635	down
ENSG00000140443	3480	IGF1R	insulin like growth factor 1 receptor	0.000642376	0.000670529	-1.36032	down
ENSG00000140563	55784	MCTP2	multiple C2 and transmembrane domain containing 2	0.00572855	0.00284805	-0.878099	down
ENSG00000140854	10300	KATNB1	katanin regulatory subunit B1	0.0115707	0.0015541	-0.582481	down
ENSG00000140932	146225	CMTM2	CKLF like MARVEL transmembrane domain containing 2	0.00583114	0.0334335	-1.56595	down
ENSG00000140995	54849	DEF8	differentially expressed in FDCP 8 homolog	0.00445403	0.00403336	-1.03479	down
ENSG00000141096	64180	DPEP3	dipeptidase 3	0.0144472	0.0274475	-1.05515	down
ENSG00000141098	81577	GFOD2	glucose-fructose oxidoreductase domain containing 2	0.0128986	0.0111825	-0.873989	down
ENSG00000141298	85464	SSH2	slingshot protein phosphatase 2	0.00890134	0.00688395	-0.903614	down
ENSG00000141337	22901	ARSG	arylsulfatase G	0.000409599	8.91209e-05	-1.10204	down
ENSG00000141401	3613	IMPA2	inositol monophosphatase 2	0.000986008	0.00214272	-1.48107	down
ENSG00000141447	114876	OSBPL1A	oxysterol binding protein like 1A	0.0202539	0.0114431	-0.72481	down
ENSG00000142046	641649	TMEM91	transmembrane protein 91	0.00280541	0.00904492	-1.45298	down
ENSG00000142102	80162	PGGHG	protein-glucosylgalactosylhydroxylysine glucosidase	0.0327086	0.0192802	-0.664745	down
ENSG00000142166	3454	IFNAR1	interferon alpha and beta receptor subunit 1	0.0331745	0.0129297	-0.590263	down
ENSG00000142347	4542	MYO1F	myosin IF	0.0129748	0.00196321	-0.583102	down
ENSG00000142405	91662	NLRP12	NLR family pyrin domain containing 12	0.00030117	0.000526662	-1.59616	down
ENSG00000142512	89790	SIGLEC10	sialic acid binding Ig like lectin 10	0.0124326	0.0222051	-1.05822	down
ENSG00000142552	57333	RCN3	reticulocalbin 3	0.00126749	0.000453243	-1.02734	down
ENSG00000142784	23038	WDTC1	WD and tetratricopeptide repeats 1	0.0149013	0.00314342	-0.608918	down
ENSG00000142794	84224	NBPF3	NBPF member 3	0.0113909	0.00283871	-0.669573	down
ENSG00000143207	64326	RFWD2	ring finger and WD repeat domain 2	0.00223936	0.000103126	-0.658272	down
ENSG00000143226	2212	FCGR2A	Fc fragment of IgG receptor IIa	0.00352765	0.00459312	-1.15826	down
ENSG00000143409	55793	MINDY1	MINDY lysine 48 deubiquitinase 1	0.0068589	0.00552634	-0.950975	down
ENSG00000143797	129642	MBOAT2	membrane bound O-acyltransferase domain containing 2	0.0138373	0.0244743	-1.03859	down
ENSG00000143815	3930	LBR	lamin B receptor	0.0204605	0.00815414	-0.662638	down
ENSG00000144130	284958	NT5DC4	5'-nucleotidase domain containing 4	0.0194331	0.019141	-0.84468	down
ENSG00000145491	83853	ROPN1L	rhophilin associated tail protein 1 like	0.000206023	0.00298385	-2.29035	down
ENSG00000145736	2966	GTF2H2	general transcription factor IIH subunit 2	0.00328799	0.0224882	-1.69416	down
ENSG00000145819	23092	ARHGAP26	Rho GTPase activating protein 26	0.0206108	0.00498271	-0.585181	down
ENSG00000146426	26230	TIAM2	T-cell lymphoma invasion and metastasis 2	0.0215402	0.024361	-0.861463	down
ENSG00000146592	9586	CREB5	cAMP responsive element binding protein 5	0.00201788	0.00442082	-1.38192	down
ENSG00000146826	55262	C7orf43	chromosome 7 open reading frame 43	0.0356108	0.0209112	-0.65146	down
ENSG00000146828	56996	SLC12A9	solute carrier family 12 member 9	0.00571681	0.00813801	-1.11168	down
ENSG00000147454	51312	SLC25A37	solute carrier family 25 member 37	0.0358949	0.0147045	-0.587354	down
ENSG00000147459	80005	DOCK5	dedicator of cytokinesis 5	0.00621098	0.00527765	-0.977334	down
ENSG00000147813	93100	NAPRT	nicotinate phosphoribosyltransferase	0.0135575	0.0118017	-0.868727	down
ENSG00000148288	26301	GBGT1	globoside alpha-1,3-N-acetylgalactosaminyltransferase 1	0.00408496	0.0162769	-1.46996	down
ENSG00000148356	90678	LRSAM1	leucine rich repeat and sterile alpha motif containing 1	0.0178558	0.00474463	-0.618581	down
ENSG00000148400	4851	NOTCH1	notch 1	0.00109473	0.00100112	-1.24584	down
ENSG00000148572	29982	NRBF2	nuclear receptor binding factor 2	0.0117598	0.0200662	-1.05325	down
ENSG00000148660	818	CAMK2G	calcium/calmodulin dependent protein kinase II gamma	0.00055036	0.000643368	-1.40361	down
ENSG00000148925	84280	BTBD10	BTB domain containing 10	0.0132996	0.00237868	-0.601278	down
ENSG00000148985	27315	PGAP2	post-GPI attachment to proteins 2	0.0436242	0.0210758	-0.586957	down
ENSG00000149798	10435	CDC42EP2	CDC42 effector protein 2	0.0191417	0.0279636	-0.944484	down
ENSG00000151465	8872	CDC123	cell division cycle 123	0.00299312	0.00418189	-1.1993	down
ENSG00000151715	120224	TMEM45B	transmembrane protein 45B	0.00654109	0.0137471	-1.19686	down
ENSG00000152213	115761	ARL11	ADP ribosylation factor like GTPase 11	0.013609	0.0101229	-0.835863	down
ENSG00000152926	51351	ZNF117	zinc finger protein 117	0.00516653	0.00318586	-0.935882	down
ENSG00000153048	23589	CARHSP1	calcium regulated heat stable protein 1	0.0474141	0.0253506	-0.591968	down
ENSG00000153207	25909	AHCTF1	AT-hook containing transcription factor 1	0.0327826	0.0166983	-0.638312	down
ENSG00000153487	3621	ING1	inhibitor of growth family member 1	0.0318183	0.0317173	-0.778064	down
ENSG00000154429	126731	CCSAP	centriole, cilia and spindle associated protein	0.0493709	0.0389102	-0.661761	down
ENSG00000154529	728577	CNTNAP3B	contactin associated protein-like 3B	5.03931e-05	0.00506843	-3.53678	down
ENSG00000154589	23643	LY96	lymphocyte antigen 96	0.00683263	0.0167475	-1.23876	down
ENSG00000154767	7508	XPC	XPC complex subunit, DNA damage recognition and repair factor	0.038507	0.0173896	-0.592898	down
ENSG00000154845	9989	PPP4R1	protein phosphatase 4 regulatory subunit 1	0.00110938	0.00411272	-1.62164	down
ENSG00000154889	65258	MPPE1	metallophosphoesterase 1	0.000335803	0.000128589	-1.23273	down
ENSG00000155093	5799	PTPRN2	protein tyrosine phosphatase, receptor type N2	4.72491e-05	0.000248265	-2.1562	down
ENSG00000155099	55529	TMEM55A	transmembrane protein 55A	0.0234796	0.0105468	-0.663495	down
ENSG00000155111	23097	CDK19	cyclin dependent kinase 19	0.0025397	0.000634456	-0.871179	down
ENSG00000155744	285172	FAM126B	family with sequence similarity 126 member B	0.0029769	0.0057449	-1.29157	down
ENSG00000155893	92370	PXYLP1	2-phosphoxylose phosphatase 1	0.0227909	0.0294451	-0.885769	down
ENSG00000155959	7411	VBP1	VHL binding protein 1	0.0238401	0.00893925	-0.632171	down
ENSG00000156026	90550	MCU	mitochondrial calcium uniporter	0.030406	0.0174418	-0.669689	down
ENSG00000157107	115548	FCHO2	FCH domain only 2	0.00360644	0.00168438	-0.932646	down
ENSG00000157388	776	CACNA1D	calcium voltage-gated channel subunit alpha1 D	0.0202201	0.0139504	-0.764316	down
ENSG00000157551	3772	KCNJ15	potassium voltage-gated channel subfamily J member 15	0.00207574	0.0288582	-2.04435	down
ENSG00000157800	84255	SLC37A3	solute carrier family 37 member 3	0.000307227	0.00249836	-2.04484	down
ENSG00000158089	79623	GALNT14	polypeptide N-acetylgalactosaminyltransferase 14	0.000166847	0.00968192	-3.15914	down
ENSG00000158156	55113	XKR8	XK related 8	0.0066061	0.0162641	-1.24427	down
ENSG00000158201	171586	ABHD3	abhydrolase domain containing 3	0.0129608	0.0212341	-1.027	down
ENSG00000158552	130617	ZFAND2B	zinc finger AN1-type containing 2B	0.0272237	0.0113328	-0.630725	down
ENSG00000158828	65018	PINK1	PTEN induced putative kinase 1	0.00173155	0.00116366	-1.11147	down
ENSG00000159314	201176	ARHGAP27	Rho GTPase activating protein 27	0.0268689	0.0126013	-0.651626	down
ENSG00000159339	23569	PADI4	peptidyl arginine deiminase 4	0.000889367	0.0052993	-1.82073	down
ENSG00000159588	149483	CCDC17	coiled-coil domain containing 17	0.0431157	0.0307824	-0.661339	down
ENSG00000160199	5316	PKNOX1	PBX/knotted 1 homeobox 1	0.03742	0.0243937	-0.664363	down
ENSG00000160200	875	CBS	cystathionine-beta-synthase	0.036166	0.0279343	-0.702103	down
ENSG00000160211	2539	G6PD	glucose-6-phosphate dehydrogenase	0.0268591	0.0274064	-0.807024	down
ENSG00000160446	84885	ZDHHC12	zinc finger DHHC-type containing 12	0.0406911	0.0345738	-0.705177	down
ENSG00000160588	196264	MPZL3	myelin protein zero like 3	0.00990772	0.044487	-1.40228	down
ENSG00000160593	120425	JAML	junction adhesion molecule like	0.023917	0.0250561	-0.830279	down
ENSG00000160703	79671	NLRX1	NLR family member X1	0.00311203	0.00788932	-1.36403	down
ENSG00000160712	3570	IL6R	interleukin 6 receptor	0.00365702	0.00100919	-0.839512	down
ENSG00000160746	55129	ANO10	anoctamin 10	0.0118847	0.00434401	-0.723163	down
ENSG00000160781	79957	PAQR6	progestin and adipoQ receptor family member 6	0.00958292	0.0276733	-1.24481	down
ENSG00000161533	51	ACOX1	acyl-CoA oxidase 1	0.000313774	9.71842e-05	-1.20109	down
ENSG00000161912	221442	ADCY10P1	adenylate cyclase 10, soluble pseudogene 1	0.00548921	0.00435547	-0.979767	down
ENSG00000162378	79699	ZYG11B	zyg-11 family member B, cell cycle regulator	0.00564188	0.00261973	-0.868313	down
ENSG00000162551	249	ALPL	alkaline phosphatase, liver/bone/kidney	0.000515696	0.0205466	-2.68568	down
ENSG00000162591	1953	MEGF6	multiple EGF like domains 6	0.00427275	0.00291892	-0.983774	down
ENSG00000162747	2215	FCGR3B	Fc fragment of IgG receptor IIIb	0.000283463	0.0194593	-3.19966	down
ENSG00000162881	165140	OXER1	oxoeicosanoid receptor 1	0.000534875	0.00087296	-1.49504	down
ENSG00000162946	27185	DISC1	disrupted in schizophrenia 1	0.0126477	0.00445986	-0.708601	down
ENSG00000163162	284996	RNF149	ring finger protein 149	0.0164146	0.0102137	-0.774499	down
ENSG00000163191	6282	S100A11	S100 calcium binding protein A11	0.00867535	0.0123772	-1.04822	down
ENSG00000163219	9938	ARHGAP25	Rho GTPase activating protein 25	0.00818744	0.00580686	-0.897804	down
ENSG00000163235	7039	TGFA	transforming growth factor alpha	3.44368e-05	0.000807605	-2.74847	down
ENSG00000163328	151556	GPR155	G protein-coupled receptor 155	0.0139569	0.00810958	-0.783633	down
ENSG00000163393	55356	SLC22A15	solute carrier family 22 member 15	0.0105013	0.0138061	-1.0005	down
ENSG00000163421	60675	PROK2	prokineticin 2	3.94829e-05	0.00118022	-2.86625	down
ENSG00000163464	3577	CXCR1	C-X-C motif chemokine receptor 1	0.00286382	0.0243928	-1.81113	down
ENSG00000163545	81788	NUAK2	NUAK family kinase 2	0.00731609	0.0332586	-1.44819	down
ENSG00000163563	4332	MNDA	myeloid cell nuclear differentiation antigen	0.00459693	0.00630212	-1.13393	down
ENSG00000163625	23001	WDFY3	WD repeat and FYVE domain containing 3	0.000870059	0.000834341	-1.29599	down
ENSG00000163694	54502	RBM47	RNA binding motif protein 47	0.00440618	0.00210537	-0.909175	down
ENSG00000163754	2992	GYG1	glycogenin 1	0.00892302	0.0100163	-0.987882	down
ENSG00000163803	151056	PLB1	phospholipase B1	0.000898836	0.0212239	-2.35542	down
ENSG00000163806	245711	SPDYA	speedy/RINGO cell cycle regulator family member A	0.0183443	0.00981221	-0.729154	down
ENSG00000163959	200931	SLC51A	solute carrier family 51 alpha subunit	0.00239511	0.0255679	-1.9155	down
ENSG00000163964	54965	PIGX	phosphatidylinositol glycan anchor biosynthesis class X	0.00341847	0.0045023	-1.16508	down
ENSG00000164047	820	CAMP	cathelicidin antimicrobial peptide	0.00252371	0.0265398	-1.90713	down
ENSG00000164088	132160	PPM1M	protein phosphatase, Mg2+/Mn2+ dependent 1M	0.00876681	0.0100634	-0.994183	down
ENSG00000164251	2150	F2RL1	F2R like trypsin receptor 1	0.00103398	0.0297536	-2.45418	down
ENSG00000164506	134957	STXBP5	syntaxin binding protein 5	0.00193295	0.000350542	-0.857633	down
ENSG00000164683	23462	HEY1	hes related family bHLH transcription factor with YRPW motif 1	0.00606749	0.0317287	-1.52175	down
ENSG00000164983	157378	TMEM65	transmembrane protein 65	0.0196397	0.0211946	-0.863686	down
ENSG00000165071	137835	TMEM71	transmembrane protein 71	0.00216894	0.00175229	-1.11875	down
ENSG00000165115	55582	KIF27	kinesin family member 27	0.000479831	0.00184183	-1.74955	down
ENSG00000165240	538	ATP7A	ATPase copper transporting alpha	0.02403	0.0165867	-0.739506	down
ENSG00000165609	11164	NUDT5	nudix hydrolase 5	0.00351922	0.00205445	-0.980026	down
ENSG00000165626	222389	BEND7	BEN domain containing 7	0.0016344	0.00156513	-1.19666	down
ENSG00000165650	118987	PDZD8	PDZ domain containing 8	0.00511878	0.00426465	-0.997766	down
ENSG00000165801	55701	ARHGEF40	Rho guanine nucleotide exchange factor 40	0.00551764	0.00909033	-1.15366	down
ENSG00000165879	10023	FRAT1	FRAT1, WNT signaling pathway regulator	0.000326761	0.000675621	-1.62735	down
ENSG00000165886	80019	UBTD1	ubiquitin domain containing 1	0.0268664	0.0442736	-0.929035	down
ENSG00000166130	121457	IKBIP	IKBKB interacting protein	0.000571194	0.000802512	-1.45032	down
ENSG00000166579	81565	NDEL1	nudE neurodevelopment protein 1 like 1	0.00405833	0.00268806	-0.984965	down
ENSG00000166946	23582	CCNDBP1	cyclin D1 binding protein 1	0.0148744	0.00403675	-0.64661	down
ENSG00000166971	64400	AKTIP	AKT interacting protein	0.0269701	0.0183903	-0.719864	down
ENSG00000167210	125336	LOXHD1	lipoxygenase homology domains 1	0.00921101	0.0196384	-1.15373	down
ENSG00000167261	64174	DPEP2	dipeptidase 2	4.06449e-05	3.86191e-05	-1.74331	down
ENSG00000167302	146705	TEPSIN	TEPSIN, adaptor related protein complex 4 accessory protein	0.0366299	0.0222607	-0.65367	down
ENSG00000167536	147015	DHRS13	dehydrogenase/reductase 13	0.00150895	0.0061277	-1.60824	down
ENSG00000167674	84717	HDGFRP2	hepatoma-derived growth factor-related protein 2	0.016676	0.00460713	-0.634195	down
ENSG00000167995	7439	BEST1	bestrophin 1	0.0279376	0.037463	-0.867068	down
ENSG00000168010	89849	ATG16L2	autophagy related 16 like 2	0.00158482	0.000632334	-1.01563	down
ENSG00000168297	54899	PXK	PX domain containing serine/threonine kinase like	0.0150753	0.00552889	-0.690498	down
ENSG00000168769	54790	TET2	tet methylcytosine dioxygenase 2	0.0320515	0.0182655	-0.661252	down
ENSG00000168807	6645	SNTB2	syntrophin beta 2	0.0104738	0.00761092	-0.867412	down
ENSG00000168887	388969	C2orf68	chromosome 2 open reading frame 68	0.00268316	0.000334416	-0.760141	down
ENSG00000169087	79663	HSPBAP1	HSPB1 associated protein 1	0.0371156	0.0375937	-0.757916	down
ENSG00000169180	23214	XPO6	exportin 6	0.0107682	0.0289571	-1.20488	down
ENSG00000169220	10636	RGS14	regulator of G-protein signaling 14	0.00096213	0.000409107	-1.10319	down
ENSG00000169231	7059	THBS3	thrombospondin 3	0.00526886	0.00148492	-0.793287	down
ENSG00000169299	55276	PGM2	phosphoglucomutase 2	0.00212075	0.00328347	-1.28025	down
ENSG00000169994	4648	MYO7B	myosin VIIB	0.0142011	0.0229287	-1.0102	down
ENSG00000170832	84669	USP32	ubiquitin specific peptidase 32	0.00287004	0.00179218	-1.01902	down
ENSG00000170837	2850	GPR27	G protein-coupled receptor 27	2.37028e-05	0.000305133	-2.52473	down
ENSG00000170876	79188	TMEM43	transmembrane protein 43	0.00322731	0.00206633	-1.00768	down
ENSG00000170892	79042	TSEN34	tRNA splicing endonuclease subunit 34	0.00150833	0.00763724	-1.68218	down
ENSG00000170909	126014	OSCAR	osteoclast associated, immunoglobulin-like receptor	0.0230624	0.0110731	-0.677363	down
ENSG00000171163	55657	ZNF692	zinc finger protein 692	0.0209262	0.0254792	-0.883217	down
ENSG00000171206	81603	TRIM8	tripartite motif containing 8	0.00562572	0.00527214	-1.00936	down
ENSG00000171236	116844	LRG1	leucine rich alpha-2-glycoprotein 1	0.0159246	0.0448541	-1.16883	down
ENSG00000171302	124583	CANT1	calcium activated nucleotidase 1	0.0214377	0.0256868	-0.876358	down
ENSG00000171608	5293	PIK3CD	phosphatidylinositol-4,5-bisphosphate 3-kinase catalytic subunit delta	0.00260554	0.000750313	-0.89125	down
ENSG00000171777	115727	RASGRP4	RAS guanyl releasing protein 4	0.00215587	0.00582978	-1.4361	down
ENSG00000171840	4815	NINJ2	ninjurin 2	0.00788643	0.0315878	-1.38812	down
ENSG00000171862	5728	PTEN	phosphatase and tensin homolog	0.00837768	0.0176964	-1.16369	down
ENSG00000171916	654346	LGALS9C	galectin 9C	0.0094138	0.0157502	-1.08176	down
ENSG00000172007	83452	RAB33B	RAB33B, member RAS oncogene family	0.0305074	0.0412239	-0.856604	down
ENSG00000172197	154141	MBOAT1	membrane bound O-acyltransferase domain containing 1	0.0193599	0.0164852	-0.813321	down
ENSG00000172216	1051	CEBPB	CCAAT/enhancer binding protein beta	0.0238386	0.0262423	-0.84155	down
ENSG00000172354	2783	GNB2	G protein subunit beta 2	0.007235	0.00205827	-0.750608	down
ENSG00000172367	79849	PDZD3	PDZ domain containing 3	0.00216616	0.00157871	-1.09801	down
ENSG00000172456	55277	FGGY	FGGY carbohydrate kinase domain containing	0.00757968	0.02662	-1.3493	down
ENSG00000172780	339122	RAB43	RAB43, member RAS oncogene family	0.0285857	0.0415842	-0.884528	down
ENSG00000172932	338692	ANKRD13D	ankyrin repeat domain 13D	0.014041	0.00277378	-0.607648	down
ENSG00000172965	541471	MIR4435-2HG	MIR4435-2 host gene	0.00783947	0.00445138	-0.859287	down
ENSG00000173110	3310	HSPA6	heat shock protein family A (Hsp70) member 6	0.000200586	0.00175398	-2.12224	down
ENSG00000173281	79660	PPP1R3B	protein phosphatase 1 regulatory subunit 3B	0.000477771	0.0117644	-2.43848	down
ENSG00000173535	8794	TNFRSF10C	TNF receptor superfamily member 10c	0.000274814	0.00266641	-2.11802	down
ENSG00000173597	27284	SULT1B1	sulfotransferase family 1B member 1	0.00360014	0.00238377	-0.99947	down
ENSG00000173638	6573	SLC19A1	solute carrier family 19 member 1	0.0146872	0.0207558	-0.973336	down
ENSG00000173757	6777	STAT5B	signal transducer and activator of transcription 5B	0.000907225	0.00125279	-1.37529	down
ENSG00000173825	220359	TIGD3	tigger transposable element derived 3	0.000683776	0.00312517	-1.75586	down
ENSG00000173868	162466	PHOSPHO1	phosphoethanolamine/phosphocholine phosphatase	0.000270283	0.000605598	-1.67464	down
ENSG00000173930	353189	SLCO4C1	solute carrier organic anion transporter family member 4C1	0.000251365	0.000301738	-1.53085	down
ENSG00000174007	84984	CEP19	centrosomal protein 19	0.000645677	0.00393193	-1.86428	down
ENSG00000174123	81793	TLR10	toll like receptor 10	0.00406735	0.0146404	-1.43968	down
ENSG00000174125	7096	TLR1	toll like receptor 1	0.00496618	0.0306321	-1.61029	down
ENSG00000174130	10333	TLR6	toll like receptor 6	0.000347366	0.0035729	-2.11141	down
ENSG00000174132	345757	FAM174A	family with sequence similarity 174 member A	0.00848556	0.00778917	-0.948283	down
ENSG00000174718	55196	KIAA1551	KIAA1551	0.00453279	0.000609417	-0.702614	down
ENSG00000174885	171389	NLRP6	NLR family pyrin domain containing 6	0.00210178	0.0143968	-1.75159	down
ENSG00000175029	1488	CTBP2	C-terminal binding protein 2	0.0120275	0.00274323	-0.649035	down
ENSG00000175115	55690	PACS1	phosphofurin acidic cluster sorting protein 1	0.0221306	0.00809982	-0.638408	down
ENSG00000175137	80851	SH3BP5L	SH3 binding domain protein 5 like	0.032054	0.0460993	-0.865787	down
ENSG00000175274	9537	TP53I11	tumor protein p53 inducible protein 11	0.010643	0.0385278	-1.31743	down
ENSG00000175711	146712	B3GNTL1	UDP-GlcNAc:betaGal beta-1,3-N-acetylglucosaminyltransferase like 1	0.0103411	0.00965222	-0.922814	down
ENSG00000175806	4482	MSRA	methionine sulfoxide reductase A	0.00540228	0.000952745	-0.718397	down
ENSG00000176454	254531	LPCAT4	lysophosphatidylcholine acyltransferase 4	0.0084552	0.0032631	-0.780645	down
ENSG00000176788	10409	BASP1	brain abundant membrane attached signal protein 1	0.0455391	0.0480599	-0.738801	down
ENSG00000177156	6888	TALDO1	transaldolase 1	0.00990766	0.003794	-0.756144	down
ENSG00000177302	7156	TOP3A	topoisomerase (DNA) III alpha	0.0107148	0.00184141	-0.625801	down
ENSG00000177663	23765	IL17RA	interleukin 17 receptor A	0.0367392	0.0171091	-0.604658	down
ENSG00000177666	57104	PNPLA2	patatin like phospholipase domain containing 2	0.0420309	0.0404036	-0.728182	down
ENSG00000178075	54762	GRAMD1C	GRAM domain containing 1C	0.00013381	0.000339084	-1.82332	down
ENSG00000178096	51027	BOLA1	bolA family member 1	0.00969522	0.043968	-1.40956	down
ENSG00000178927	79415	C17orf62	chromosome 17 open reading frame 62	0.0234122	0.0173217	-0.7563	down
ENSG00000178935	79818	ZNF552	zinc finger protein 552	0.00769057	0.0101033	-1.04464	down
ENSG00000179299	79730	NSUN7	NOP2/Sun RNA methyltransferase family member 7	0.00203061	0.0118985	-1.69264	down
ENSG00000179840	644997	PIK3CD-AS1	PIK3CD antisense RNA 1	0.00529147	0.00281028	-0.902517	down
ENSG00000179862	163732	CITED4	Cbp/p300 interacting transactivator with Glu/Asp rich carboxy-terminal domain 4	0.0093134	0.0053307	-0.837796	down
ENSG00000180509	3753	KCNE1	potassium voltage-gated channel subfamily E regulatory subunit 1	0.0235099	0.0335052	-0.908591	down
ENSG00000180549	2529	FUT7	fucosyltransferase 7	7.25856e-05	0.000749889	-2.30277	down
ENSG00000180871	3579	CXCR2	C-X-C motif chemokine receptor 2	6.76906e-05	0.00298428	-3.03228	down
ENSG00000180891	404093	CUEDC1	CUE domain containing 1	0.00537402	0.011618	-1.2334	down
ENSG00000180953	400410	ST20	suppressor of tumorigenicity 20	0.0167368	0.0257071	-0.977544	down
ENSG00000181192	55526	DHTKD1	dehydrogenase E1 and transketolase domain containing 1	0.0188715	0.0116282	-0.751048	down
ENSG00000181274	23401	FRAT2	FRAT2, WNT signaling pathway regulator	0.000141839	0.00171918	-2.27272	down
ENSG00000181409	9625	AATK	apoptosis associated tyrosine kinase	0.00660139	0.0247913	-1.38759	down
ENSG00000181444	168544	ZNF467	zinc finger protein 467	0.0018787	0.00247204	-1.25342	down
ENSG00000181631	53829	P2RY13	purinergic receptor P2Y13	0.0222516	0.0327706	-0.924585	down
ENSG00000181826	768211	RELL1	RELT like 1	0.012124	0.00443864	-0.72065	down
ENSG00000181963	119774	OR52K2	olfactory receptor family 52 subfamily K member 2	0.0169405	0.0203225	-0.911052	down
ENSG00000182389	785	CACNB4	calcium voltage-gated channel auxiliary subunit beta 4	0.000460075	7.00236e-05	-1.02121	down
ENSG00000182685	283870	BRICD5	BRICHOS domain containing 5	0.00545391	0.00440087	-0.98398	down
ENSG00000182871	80781	COL18A1	collagen type XVIII alpha 1 chain	0.00616501	0.0250676	-1.4258	down
ENSG00000182923	80254	CEP63	centrosomal protein 63	0.00273594	0.00563923	-1.32234	down
ENSG00000183044	18	ABAT	4-aminobutyrate aminotransferase	0.00115058	0.00245634	-1.45632	down
ENSG00000183049	57118	CAMK1D	calcium/calmodulin dependent protein kinase ID	0.0027313	0.00153627	-1.00549	down
ENSG00000183155	5877	RABIF	RAB interacting factor	0.0253997	0.0202491	-0.759883	down
ENSG00000183307	27439	CECR6	cat eye syndrome chromosome region, candidate 6	0.000325589	0.000146413	-1.27177	down
ENSG00000183323	202243	CCDC125	coiled-coil domain containing 125	0.0141001	0.0265355	-1.05569	down
ENSG00000183474	728340	GTF2H2C	GTF2H2 family member C	0.0283835	0.0233654	-0.750821	down
ENSG00000183604	595101	SMG1P5	SMG1P5, nonsense mediated mRNA decay associated PI3K related kinase pseudogene 5	0.00889077	0.00206379	-0.691341	down
ENSG00000183621	220929	ZNF438	zinc finger protein 438	0.0117373	0.00848346	-0.850765	down
ENSG00000183625	1232	CCR3	C-C motif chemokine receptor 3	6.55594e-05	0.000594988	-2.2728	down
ENSG00000183688	359845	RFLNB	refilin B	0.0275739	0.0257992	-0.783813	down
ENSG00000184005	256435	ST6GALNAC3	ST6 N-acetylgalactosaminide alpha-2,6-sialyltransferase 3	0.0174187	0.00907548	-0.731859	down
ENSG00000184117	8508	NIPSNAP1	nipsnap homolog 1	0.0137137	0.0100282	-0.831819	down
ENSG00000184260	8338	HIST2H2AC	histone cluster 2 H2A family member c	0.0150535	0.0397437	-1.15438	down
ENSG00000184489	11156	PTP4A3	protein tyrosine phosphatase type IVA, member 3	0.0220803	0.0122609	-0.70888	down
ENSG00000185000	8694	DGAT1	diacylglycerol O-acyltransferase 1	0.0113869	0.00535107	-0.773938	down
ENSG00000185033	10509	SEMA4B	semaphorin 4B	0.00546145	0.00260572	-0.876999	down
ENSG00000185219	353274	ZNF445	zinc finger protein 445	0.0249524	0.0257267	-0.820354	down
ENSG00000185261	285600	KIAA0825	KIAA0825	0.000171618	0.00176035	-2.19652	down
ENSG00000185442	400451	FAM174B	family with sequence similarity 174 member B	0.00854916	0.00484775	-0.847716	down
ENSG00000185905	283897	C16orf54	chromosome 16 open reading frame 54	0.0138861	0.00662423	-0.747961	down
ENSG00000185973	55217	TMLHE	trimethyllysine hydroxylase, epsilon	0.0196712	0.00723662	-0.65486	down
ENSG00000186204	66002	CYP4F12	cytochrome P450 family 4 subfamily F member 12	0.000315121	0.00227173	-2.00375	down
ENSG00000186205	64757	MARC1	mitochondrial amidoxime reducing component 1	0.011853	0.0318467	-1.19201	down
ENSG00000186409	728621	CCDC30	coiled-coil domain containing 30	0.0146206	0.01301	-0.862185	down
ENSG00000186529	4051	CYP4F3	cytochrome P450 family 4 subfamily F member 3	0.000883304	0.034118	-2.62121	down
ENSG00000186908	23390	ZDHHC17	zinc finger DHHC-type containing 17	0.0181064	0.00872281	-0.711571	down
ENSG00000187037	353345	GPR141	G protein-coupled receptor 141	0.0279501	0.012151	-0.634132	down
ENSG00000187257	222194	RSBN1L	round spermatid basic protein 1 like	0.0086991	0.00788126	-0.941851	down
ENSG00000187554	7100	TLR5	toll like receptor 5	0.00204088	0.0187311	-1.87341	down
ENSG00000187994	126432	RINL	Ras and Rab interactor like	0.0107524	0.00345789	-0.716797	down
ENSG00000188026	353116	RILPL1	Rab interacting lysosomal protein like 1	0.0310417	0.0362875	-0.818903	down
ENSG00000188158	4810	NHS	NHS actin remodeling regulator	0.000421787	0.00156301	-1.75831	down
ENSG00000188186	389541	LAMTOR4	late endosomal/lysosomal adaptor, MAPK and MTOR activator 4	0.00517784	0.0023146	-0.87243	down
ENSG00000188305	374872	C19orf35	chromosome 19 open reading frame 35	0.00125647	0.00266684	-1.44375	down
ENSG00000188315	375341	C3orf62	chromosome 3 open reading frame 62	0.00625164	0.00873809	-1.0949	down
ENSG00000188559	57186	RALGAPA2	Ral GTPase activating protein catalytic alpha subunit 2	0.00161496	2.84338e-05	-0.593896	down
ENSG00000188649	387707	CC2D2B	coiled-coil and C2 domain containing 2B	0.0202036	0.0142093	-0.769016	down
ENSG00000188707	113763	ZBED6CL	ZBED6 C-terminal like	0.0280946	0.0170938	-0.691447	down
ENSG00000188761	440603	BCL2L15	BCL2 like 15	0.0334742	0.034289	-0.777381	down
ENSG00000188895	339287	MSL1	male specific lethal 1 homolog	0.00748375	0.00330511	-0.821115	down
ENSG00000188906	120892	LRRK2	leucine rich repeat kinase 2	0.0381148	0.0385796	-0.753866	down
ENSG00000189159	51155	HN1	hematological and neurological expressed 1	0.000995602	0.0026575	-1.54286	down
ENSG00000189337	23254	KAZN	kazrin, periplakin interacting protein	0.000503079	0.0316439	-3.12697	down
ENSG00000196209	284759	SIRPB2	signal regulatory protein beta 2	0.0187057	0.0137832	-0.788142	down
ENSG00000196227	63939	FAM217B	family with sequence similarity 217 member B	0.00204247	0.00117894	-1.0529	down
ENSG00000196358	84628	NTNG2	netrin G2	0.000471428	0.0034825	-1.96912	down
ENSG00000196782	55534	MAML3	mastermind like transcriptional coactivator 3	0.0179633	0.0136644	-0.800368	down
ENSG00000196873	445571	CBWD3	COBW domain containing 3	0.000919127	0.000695992	-1.22736	down
ENSG00000197081	3482	IGF2R	insulin like growth factor 2 receptor	0.00091489	0.000530906	-1.17153	down
ENSG00000197208	6583	SLC22A4	solute carrier family 22 member 4	0.00142559	0.0075235	-1.70406	down
ENSG00000197321	6840	SVIL	supervillin	0.00300433	0.00201116	-1.02685	down
ENSG00000197324	26020	LRP10	LDL receptor related protein 10	0.00104856	0.00123963	-1.31813	down
ENSG00000197442	4217	MAP3K5	mitogen-activated protein kinase kinase kinase 5	0.0239865	0.0188262	-0.766545	down
ENSG00000197562	57799	RAB40C	RAB40C, member RAS oncogene family	0.0172455	0.00869693	-0.727054	down
ENSG00000197852	55924	FAM212B	family with sequence similarity 212 member B	0.00730903	0.0179273	-1.22805	down
ENSG00000197965	9019	MPZL1	myelin protein zero like 1	0.00511601	0.00440979	-1.00484	down
ENSG00000197971	4155	MBP	myelin basic protein	0.00687284	0.000729094	-0.620101	down
ENSG00000197992	283420	CLEC9A	C-type lectin domain family 9 member A	0.00345021	0.00585949	-1.22927	down
ENSG00000198053	140885	SIRPA	signal regulatory protein alpha	0.0201831	0.0129688	-0.749898	down
ENSG00000198189	51170	HSD17B11	hydroxysteroid 17-beta dehydrogenase 11	0.0162972	0.00742632	-0.717212	down
ENSG00000198734	2153	F5	coagulation factor V	0.00663967	0.0155283	-1.22641	down
ENSG00000198736	51734	MSRB1	methionine sulfoxide reductase B1	0.0222888	0.0373179	-0.959624	down
ENSG00000198833	51465	UBE2J1	ubiquitin conjugating enzyme E2 J1	0.0204844	0.0236968	-0.873666	down
ENSG00000198933	9755	TBKBP1	TBK1 binding protein 1	0.046105	0.0441114	-0.713047	down
ENSG00000203710	1378	CR1	complement C3b/C4b receptor 1 (Knops blood group)	0.00322798	0.00965391	-1.40394	down
ENSG00000203739	101928673	LOC101928673	uncharacterized LOC101928673	0.00369506	0.00748403	-1.27013	down
ENSG00000204020	643418	LIPN	lipase family member N	0.0222163	0.0283146	-0.88584	down
ENSG00000204131	340527	NHSL2	NHS like 2	0.00340173	0.0201566	-1.63756	down
ENSG00000204389	3303	HSPA1A	heat shock protein family A (Hsp70) member 1A	0.000815263	0.0022764	-1.58278	down
ENSG00000204482	7940	LST1	leukocyte specific transcript 1	0.0236807	0.0191079	-0.774312	down
ENSG00000204577	11025	LILRB3	leukocyte immunoglobulin like receptor B3	0.0165284	0.0231697	-0.954398	down
ENSG00000204839	642475	MROH6	maestro heat like repeat family member 6	0.00135235	0.00271522	-1.41414	down
ENSG00000205885	283314	C1RL-AS1	C1RL antisense RNA 1	0.00347755	0.00179175	-0.956704	down
ENSG00000206199	389161	ANKUB1	ankyrin repeat and ubiquitin domain containing 1	0.0165495	0.031924	-1.03897	down
ENSG00000206344	253018	HCG27	HLA complex group 27 (non-protein coding)	0.00276227	0.0192518	-1.72559	down
ENSG00000212283	692205	SNORD89	small nucleolar RNA, C/D box 89	0.0253315	0.0296208	-0.847253	down
ENSG00000213066	11116	FGFR1OP	FGFR1 oncogene partner	0.00219995	0.00179897	-1.11926	down
ENSG00000213073	729603	LOC729603	calcineurin like EF-hand protein 1 pseudogene	0.0068017	0.0231371	-1.35139	down
ENSG00000213347	83463	MXD3	MAX dimerization protein 3	0.00331302	0.0050731	-1.20797	down
ENSG00000213373	388387	LINC00671	long intergenic non-protein coding RNA 671	0.000600366	0.00892482	-2.17982	down
ENSG00000213390	84986	ARHGAP19	Rho GTPase activating protein 19	0.0119239	0.00402105	-0.709483	down
ENSG00000213462	2086	ERV3-1	endogenous retrovirus group 3 member 1	0.0170274	0.0137717	-0.821766	down
ENSG00000213903	1241	LTB4R	leukotriene B4 receptor	0.00382492	0.00211768	-0.95709	down
ENSG00000213934	3047	HBG1	hemoglobin subunit gamma 1	0.00350679	0.0491574	-2.00863	down
ENSG00000213949	3672	ITGA1	integrin subunit alpha 1	0.00149314	0.000520296	-1.00057	down
ENSG00000215114	137886	UBXN2B	UBX domain protein 2B	0.00591542	0.00292783	-0.872553	down
ENSG00000215126	644019	CBWD6	COBW domain containing 6	0.00137246	0.00110383	-1.18287	down
ENSG00000215769	146880	ARHGAP27P1	Rho GTPase activating protein 27 pseudogene 1	0.00170698	0.000892058	-1.05923	down
ENSG00000217555	51192	CKLF	chemokine like factor	0.00360639	0.00644556	-1.23846	down
ENSG00000220008	645191	LINGO3	leucine rich repeat and Ig domain containing 3	0.034012	0.0157107	-0.615865	down
ENSG00000224307	101929331	LOC101929331	uncharacterized LOC101929331	0.0001247	0.000722728	-2.05643	down
ENSG00000224533	100507404	TMLHE-AS1	TMLHE antisense RNA 1	0.0157681	0.00934369	-0.770725	down
ENSG00000225873	102724231	LINC00694	long intergenic non-protein coding RNA 694	0.000516627	0.00293165	-1.86779	down
ENSG00000227039	100505746	ITGB2-AS1	ITGB2 antisense RNA 1	0.00769949	0.0163944	-1.17851	down
ENSG00000227268	100144748	KLLN	killin, p53-regulated DNA replication inhibitor	0.00151664	0.00334161	-1.42534	down
ENSG00000228340	284757	MIR646HG	MIR646 host gene	0.000269919	0.00152566	-1.94391	down
ENSG00000230021	101928626	LOC101928626	uncharacterized LOC101928626	0.0206094	0.0257343	-0.892665	down
ENSG00000230368	284593	FAM41C	family with sequence similarity 41 member C	0.00375022	0.0233382	-1.64548	down
ENSG00000230789	100874372	ARHGAP26-IT1	ARHGAP26 intronic transcript 1	0.0358856	0.0359136	-0.759855	down
ENSG00000231607	8847	DLEU2	deleted in lymphocytic leukemia 2 (non-protein coding)	0.0464281	0.0245443	-0.592987	down
ENSG00000232528	100289473	LOC100289473	cytoskeleton associated protein 2-like pseudogene	0.000210568	0.00187027	-2.1204	down
ENSG00000233327	220594	USP32P2	ubiquitin specific peptidase 32 pseudogene 2	0.0196188	0.0246831	-0.901947	down
ENSG00000233369	100093631	GTF2IP4	general transcription factor IIi pseudogene 4	0.0181751	0.0360651	-1.03427	down
ENSG00000234292	729040	LOC729040	uncharacterized LOC729040	0.0103946	0.0145038	-1.01528	down
ENSG00000234506	101927015	LINC01506	long intergenic non-protein coding RNA 1506	0.00113664	0.0233068	-2.26631	down
ENSG00000237441	5863	RGL2	ral guanine nucleotide dissociation stimulator like 2	0.0143554	0.00543892	-0.702736	down
ENSG00000237984	11191	PTENP1	phosphatase and tensin homolog pseudogene 1	0.00203815	0.00254631	-1.22644	down
ENSG00000238005	101927851	LOC101927851	uncharacterized LOC101927851	0.0102027	0.0170887	-1.06994	down
ENSG00000238113	103352539	LINC01410	long intergenic non-protein coding RNA 1410	0.00954053	0.0193969	-1.13591	down
ENSG00000239998	11027	LILRA2	leukocyte immunoglobulin like receptor A2	0.00869674	0.00441573	-0.825222	down
ENSG00000241878	23761	PISD	phosphatidylserine decarboxylase	0.000534212	0.000891633	-1.50187	down
ENSG00000242110	23600	AMACR	alpha-methylacyl-CoA racemase	0.00199691	0.000353513	-0.850628	down
ENSG00000243279	11230	PRAF2	PRA1 domain family member 2	0.0125106	0.0150657	-0.956142	down
ENSG00000243566	105375355	UPK3B	uroplakin 3B	0.00817251	0.0128045	-1.08453	down
ENSG00000244482	79168	LILRA6	leukocyte immunoglobulin like receptor A6	0.0182041	0.00683387	-0.669084	down
ENSG00000245888	400512	FLJ21408	uncharacterized LOC400512	0.00120623	0.00490589	-1.64081	down
ENSG00000245958	645513	LOC645513	septin 7 pseudogene	0.00525245	0.00330426	-0.937605	down
ENSG00000246263	101927221	UBR5-AS1	UBR5 antisense RNA 1	0.00664028	0.0135353	-1.18626	down
ENSG00000247596	11344	TWF2	twinfilin actin binding protein 2	0.0129208	0.00315573	-0.649533	down
ENSG00000248019	285512	FAM13A-AS1	FAM13A antisense RNA 1	0.0143877	0.00842023	-0.781146	down
ENSG00000248323	100505994	LUCAT1	lung cancer associated transcript 1 (non-protein coding)	0.0106941	0.0365192	-1.29514	down
ENSG00000248483	134187	POU5F2	POU domain class 5, transcription factor 2	0.0389032	0.0428175	-0.772323	down
ENSG00000248727	102467147	LINC01948	long intergenic non-protein coding RNA 1948	9.91187e-05	0.000369215	-1.96606	down
ENSG00000249437	4671	NAIP	NLR family apoptosis inhibitory protein	0.00651364	0.0440745	-1.62008	down
ENSG00000249662	102723526	LINC02218	long intergenic non-protein coding RNA 2218	0.000153258	0.000320411	-1.74334	down
ENSG00000250254	10744	PTTG2	pituitary tumor-transforming 2	0.00850433	0.00629024	-0.901661	down
ENSG00000252906	677679	SCARNA3	small Cajal body-specific RNA 3	0.00983403	0.00360176	-0.75016	down
ENSG00000253276	168455	CCDC71L	coiled-coil domain containing 71 like	0.0218386	0.0459257	-1.02764	down
ENSG00000254470	91056	AP5B1	adaptor related protein complex 5 beta 1 subunit	0.0168126	0.0281321	-0.99743	down
ENSG00000255929	105369438	LOC105369438	uncharacterized LOC105369438	0.0178384	0.00406646	-0.595006	down
ENSG00000257335	8972	MGAM	maltase-glucoamylase	0.00436748	0.0264354	-1.61574	down
ENSG00000257743	93432	MGAM2	maltase-glucoamylase 2 (putative)	0.000118155	0.00378382	-2.73359	down
ENSG00000258819	102724190	LOC102724190	uncharacterized LOC102724190	0.00257213	0.0185605	-1.74934	down
ENSG00000260078	643802	LOC643802	u3 small nucleolar ribonucleoprotein protein MPP10-like	0.00149367	0.00660174	-1.63757	down
ENSG00000260286	101928603	C6orf229	chromosome 6 open reading frame 229	0.0135012	0.0128975	-0.889559	down
ENSG00000260916	9236	CCPG1	cell cycle progression 1	0.00152852	0.00242918	-1.33576	down
ENSG00000261043	100423035	MIR4313	microRNA 4313	0.0075376	0.00908566	-1.0259	down
ENSG00000261804	102723373	LOC102723373	uncharacterized LOC102723373	0.000370717	0.000478706	-1.4884	down
ENSG00000264810	100616493	MIR4441	microRNA 4441	0.0359176	0.0319244	-0.733992	down
ENSG00000265828	100500857	MIR3939	microRNA 3939	0.00582379	0.0138384	-1.25195	down
ENSG00000267751	105372233	LOC105372233	uncharacterized LOC105372233	0.016998	0.0353156	-1.05985	down
ENSG00000268001	100505812	CARD8-AS1	CARD8 antisense RNA 1	0.00451593	0.00687971	-1.16141	down
ENSG00000269877	100616185	MIR371B	microRNA 371b	0.00326322	0.00536508	-1.2285	down
ENSG00000273311	25786	DGCR11	DiGeorge syndrome critical region gene 11 (non-protein coding)	0.00759091	0.00892185	-1.01845	down
ENSG00000274180	256302	NATD1	N-acetyltransferase domain containing 1	0.000893483	0.00251915	-1.57312	down
ENSG00000274536	407008	MIR223	microRNA 223	0.0214885	0.0173391	-0.786885	down
ENSG00000281106	283521	LINC00282	long intergenic non-protein coding RNA 282	0.000815583	0.0105116	-2.09301	down
ENSG00000283378	100289279	LOC100289279	contactin associated protein-like 3-like	0.00496897	0.0329047	-1.64058	down
